# Supplementary material for: Triphenyl­bis[4-(trifluoro­meth­yl)benzoato-κO]anti­mony(V)
Source: Acta Crystallogr Sect E Struct Rep Online. 2009 May 20;65(Pt 6):m656–7. doi: 10.1107/S1600536809017449 (PMC2969530; doi:10.1107/S1600536809017449)
Supplement: Supplementary file 2 [file e-65-0m656-Isup2.hkl]

# 
# h,k,l, Fc-squared, Fo-squared, sigma(Fo-squared) and status flag 
# 
data_I
_shelx_title ' 071212d   in P62' 
_shelx_refln_list_code          4 
_shelx_F_calc_maximum      327.63 
_exptl_crystal_F_000      1092.00 
_reflns_d_resolution_high  0.8410 
 
loop_ 
 _symmetry_equiv_pos_as_xyz 
 'x, y, z' 
 'x-y, x, z+1/3' 
 '-y, x-y, z+2/3' 
 '-x, -y, z' 
 '-x+y, -x, z+1/3' 
 'y, -x+y, z+2/3' 
 
_cell_length_a    12.9879 
_cell_length_b    12.9879 
_cell_length_c    16.0420 
_cell_angle_alpha  90.000 
_cell_angle_beta   90.000 
_cell_angle_gamma 120.000 
 
_shelx_F_squared_multiplier     1.000 
 
loop_ 
 _refln_index_h 
 _refln_index_k 
 _refln_index_l 
 _refln_F_squared_calc 
 _refln_F_squared_meas 
 _refln_F_squared_sigma 
 _refln_observed_status 
   0   1 -19      139.05      143.84     21.75 o 
   0   0 -18      532.26      630.03     61.67 o 
   0   1 -18       60.53       32.88     17.28 o 
  -1   2 -18       57.23       31.04     19.85 o 
   0   2 -18      463.30      509.41     30.97 o 
  -2   3 -18       34.51       -5.58     19.61 o 
  -1   3 -18       50.73       44.84     19.74 o 
   0   3 -18       56.97       50.53     24.21 o 
  -3   4 -18       43.03       24.83     21.51 o 
  -2   4 -18      319.46      373.90     32.42 o 
  -1   4 -18       16.33       -5.36     22.31 o 
   0   4 -18      312.37      397.76     35.49 o 
  -3   5 -18       18.45      -15.31     20.06 o 
  -2   5 -18       37.95       26.17     24.29 o 
   0   1 -17      569.36      551.17     25.27 o 
  -1   2 -17      386.30      430.56     28.05 o 
   0   2 -17       13.07      -21.80     14.53 o 
  -2   3 -17      366.18      387.83     28.30 o 
  -1   3 -17      202.25      180.34     23.58 o 
   0   3 -17      330.15      324.43     29.80 o 
  -3   4 -17      266.11      309.23     29.30 o 
  -2   4 -17        2.21      -23.80     15.87 o 
  -1   4 -17      289.31      330.41     30.24 o 
   0   4 -17        6.63      -21.15     20.51 o 
  -4   5 -17      197.11      195.94     28.93 o 
  -3   5 -17      289.26      291.40     32.02 o 
  -2   5 -17      266.22      293.55     33.13 o 
  -1   5 -17      218.05      212.88     29.03 o 
   0   5 -17      185.72      199.50     28.61 o 
  -5   6 -17      155.27      141.92     30.57 o 
  -4   6 -17        1.80       -5.84     22.52 o 
  -3   6 -17      244.59      265.28     32.77 o 
  -2   6 -17        0.82       14.20     22.50 o 
  -1   6 -17      180.59      238.86     30.44 o 
   0   6 -17        6.11       39.08     55.61 o 
   0   1 -16      841.47      738.08     24.01 o 
  -1   2 -16      669.55      618.46     23.92 o 
   0   2 -16       23.66       14.79     14.89 o 
  -2   3 -16      435.62      478.02     29.70 o 
  -1   3 -16      533.67      532.92     27.32 o 
   0   3 -16      435.45      413.18     31.05 o 
  -3   4 -16      305.82      302.94     28.42 o 
  -2   4 -16        3.16      -22.28     16.47 o 
  -1   4 -16      432.38      467.62     35.59 o 
   0   4 -16       18.36      -27.46     18.67 o 
  -4   5 -16      321.32      342.40     31.54 o 
  -3   5 -16      305.25      313.96     28.76 o 
  -2   5 -16      287.26      261.66     24.50 o 
  -1   5 -16      380.75      501.49     35.44 o 
   0   5 -16      320.99      319.79     31.16 o 
  -5   6 -16      229.19      158.48     30.41 o 
  -4   6 -16        7.85      -23.67     19.83 o 
  -3   6 -16      233.37      272.79     31.57 o 
  -2   6 -16        3.24       30.24     20.22 o 
  -1   6 -16      392.04      450.47     35.13 o 
   0   6 -16       12.29       15.41     25.80 o 
  -6   7 -16      159.63      138.58     31.21 o 
  -5   7 -16      207.73      187.25     33.10 o 
  -4   7 -16      259.27      277.99     31.69 o 
  -3   7 -16      233.77      302.39     32.53 o 
  -2   7 -16      281.98      307.86     30.83 o 
  -1   7 -16      200.85      259.42     34.81 o 
   0   7 -16      165.25      204.59     33.70 o 
  -6   8 -16        1.73       -1.15     25.16 o 
  -5   8 -16      116.06      162.85     34.00 o 
  -4   8 -16        9.40        5.04     23.40 o 
  -3   8 -16      168.06      192.98     33.60 o 
  -2   8 -16        0.76       11.14     25.81 o 
   0   0 -15     3686.72     3586.22    125.75 o 
   0   1 -15      491.21      538.48     19.93 o 
  -1   2 -15       30.84       23.49     13.39 o 
   0   2 -15     1318.89     1210.82     30.69 o 
  -2   3 -15      156.52      141.27     20.31 o 
  -1   3 -15      342.05      388.66     24.32 o 
   0   3 -15      196.13      168.73     20.25 o 
  -3   4 -15       70.43       45.70     17.48 o 
  -2   4 -15      874.29      853.73     30.61 o 
  -1   4 -15        0.34      -12.32     15.66 o 
   0   4 -15      722.25      671.97     32.94 o 
  -4   5 -15      197.34      168.02     22.85 o 
  -3   5 -15       17.71        5.63     17.19 o 
  -2   5 -15      260.05      306.01     25.16 o 
  -1   5 -15      277.16      292.13     29.95 o 
   0   5 -15        5.47       -7.74     18.59 o 
  -5   6 -15      167.60      139.06     28.85 o 
  -4   6 -15      723.24      603.21     32.90 o 
  -3   6 -15      151.20      128.28     22.64 o 
  -2   6 -15     1309.40     1210.10     39.60 o 
  -1   6 -15      117.94      113.25     28.13 o 
   0   6 -15      592.78      600.58     36.98 o 
  -6   7 -15       79.79       64.23     27.79 o 
  -5   7 -15       21.56        4.07     24.38 o 
  -4   7 -15       55.81       43.20     22.91 o 
  -3   7 -15       96.42      165.97     27.62 o 
  -2   7 -15       78.30      156.19     25.31 o 
  -1   7 -15       57.25       77.58     28.51 o 
   0   7 -15       31.72       36.52     25.89 o 
  -7   8 -15       17.06        3.25     25.41 o 
  -6   8 -15      258.27      316.22     37.39 o 
  -5   8 -15      116.61      109.40     29.77 o 
  -4   8 -15      457.43      512.48     34.34 o 
  -3   8 -15       77.76      111.51     26.87 o 
  -2   8 -15      487.62      571.97     39.31 o 
  -1   8 -15       81.29      115.01     29.88 o 
   0   8 -15      233.11      258.68     34.20 o 
  -7   9 -15       19.12      -26.67     23.24 o 
  -6   9 -15        0.51        2.04     24.08 o 
  -5   9 -15       52.37       41.57     27.46 o 
  -4   9 -15        6.67       51.40     24.36 o 
  -3   9 -15       74.77      120.05     35.64 o 
  -2   9 -15       27.73       52.92     26.76 o 
   0   1 -14     1324.50     1243.00     25.85 o 
  -1   2 -14     1081.88     1080.22     26.65 o 
   0   2 -14       72.46       91.98     15.11 o 
  -2   3 -14      290.64      256.35     22.12 o 
  -1   3 -14     1077.45      960.27     27.88 o 
   0   3 -14      285.74      359.73     22.38 o 
  -3   4 -14      355.70      307.52     22.68 o 
  -2   4 -14       56.92       43.47     15.66 o 
  -1   4 -14      827.32      875.58     29.33 o 
   0   4 -14       58.11       16.20     17.70 o 
  -4   5 -14      728.92      695.67     29.55 o 
  -3   5 -14      676.65      676.93     26.74 o 
  -2   5 -14      578.54      584.79     26.08 o 
  -1   5 -14      670.40      597.49     28.77 o 
   0   5 -14      563.42      571.26     31.70 o 
  -5   6 -14      289.14      357.51     29.65 o 
  -4   6 -14       77.26       60.99     18.55 o 
  -3   6 -14      461.35      502.17     25.80 o 
  -2   6 -14        1.23       23.10     17.19 o 
  -1   6 -14      492.96      573.45     31.27 o 
   0   6 -14       39.97       49.86     20.85 o 
  -6   7 -14      239.37      233.37     32.28 o 
  -5   7 -14      303.05      281.90     33.19 o 
  -4   7 -14      515.09      532.73     34.04 o 
  -3   7 -14      667.74      672.39     30.84 o 
  -2   7 -14      704.91      754.13     34.67 o 
  -1   7 -14      370.94      428.74     32.21 o 
   0   7 -14      369.29      435.89     39.71 o 
  -7   8 -14      172.62      212.21     38.21 o 
  -6   8 -14        5.16       -8.19     22.00 o 
  -5   8 -14      281.43      289.08     33.67 o 
  -4   8 -14       30.26       32.95     21.81 o 
  -3   8 -14      352.20      466.96     32.14 o 
  -2   8 -14        5.13       11.02     23.18 o 
  -1   8 -14       87.91       83.35     27.68 o 
   0   8 -14        3.06       26.72     25.99 o 
  -8   9 -14       89.73      126.15     30.66 o 
  -7   9 -14      105.59       76.64     28.78 o 
  -6   9 -14      193.46      225.43     32.96 o 
  -5   9 -14      140.19      116.86     25.48 o 
  -4   9 -14      123.03      131.97     26.30 o 
  -3   9 -14      150.70      173.95     35.55 o 
  -2   9 -14      149.31      148.30     29.79 o 
  -1   9 -14       75.75       65.62     26.78 o 
   0   9 -14      125.86      113.62     29.41 o 
  -7  10 -14      116.12      126.14     30.65 o 
  -6  10 -14       10.67       15.46     25.67 o 
  -5  10 -14      132.16      141.77     29.88 o 
  -4  10 -14       15.59       23.81     38.29 o 
  -3  10 -14      133.62      200.95     49.76 o 
   0   1 -13      842.33      887.50     20.95 o 
  -1   2 -13     1028.17      882.35     22.13 o 
   0   2 -13       27.60        4.59     10.38 o 
  -2   3 -13      714.60      669.47     24.82 o 
  -1   3 -13      997.05      968.76     25.63 o 
   0   3 -13     1262.79     1187.31     28.03 o 
  -3   4 -13      861.78      823.89     27.18 o 
  -2   4 -13       26.36       28.95     14.36 o 
  -1   4 -13     1012.74     1023.67     30.36 o 
   0   4 -13       44.13       32.05     17.57 o 
  -4   5 -13      467.34      473.76     25.37 o 
  -3   5 -13      798.32      752.47     27.50 o 
  -2   5 -13     1372.89     1271.90     33.64 o 
  -1   5 -13      557.77      575.35     27.19 o 
   0   5 -13      980.19      936.27     35.20 o 
  -5   6 -13      504.29      523.69     28.23 o 
  -4   6 -13       23.38        3.73     14.85 o 
  -3   6 -13      439.56      453.63     22.44 o 
  -2   6 -13        2.90       13.27     15.65 o 
  -1   6 -13      630.11      593.55     30.58 o 
   0   6 -13        2.74      -14.01     16.90 o 
  -6   7 -13      239.06      244.92     31.73 o 
  -5   7 -13      300.33      354.63     34.70 o 
  -4   7 -13      239.30      244.82     27.23 o 
  -3   7 -13      694.81      681.08     29.46 o 
  -2   7 -13      829.46      903.69     37.21 o 
  -1   7 -13      310.66      396.36     29.88 o 
   0   7 -13      215.40      239.58     31.40 o 
  -7   8 -13      245.51      299.72     33.71 o 
  -6   8 -13        0.08       -6.98     21.44 o 
  -5   8 -13      205.66      258.19     28.60 o 
  -4   8 -13       38.66       36.24     21.81 o 
  -3   8 -13      273.94      383.60     28.22 o 
  -2   8 -13        3.29       13.99     19.53 o 
  -1   8 -13      336.01      366.30     35.71 o 
   0   8 -13       28.78       37.00     25.46 o 
  -8   9 -13      162.34      139.46     29.39 o 
  -7   9 -13      131.49      160.87     29.64 o 
  -6   9 -13      200.06      188.84     30.44 o 
  -5   9 -13      319.05      434.19     33.88 o 
  -4   9 -13      142.67      136.48     25.31 o 
  -3   9 -13      191.05      303.28     29.45 o 
  -2   9 -13      215.82      208.90     30.47 o 
  -1   9 -13       62.85       79.82     27.52 o 
   0   9 -13      121.27      117.07     30.36 o 
  -9  10 -13       87.39      144.24     31.52 o 
  -8  10 -13        3.63       31.69     26.03 o 
  -7  10 -13      145.20      214.96     33.57 o 
  -6  10 -13        6.95      -17.38     24.65 o 
  -5  10 -13       99.16       85.99     28.66 o 
  -4  10 -13        7.97       -0.34     45.21 o 
  -3  10 -13      188.51      209.61     38.83 o 
  -2  10 -13       10.67       10.45     29.60 o 
  -1  10 -13      123.16      129.93     36.14 o 
  -7  11 -13      123.59      154.98     31.39 o 
  -6  11 -13      102.55      125.13     29.66 o 
  -5  11 -13      117.98      143.63     37.97 o 
  -4  11 -13       76.26       94.84     43.85 o 
   0   0 -12     8411.59     8228.48    197.39 o 
   0   1 -12      866.32      923.75     20.62 o 
  -1   2 -12      145.71      123.27     12.58 o 
   0   2 -12     2422.74     2448.03     37.68 o 
  -2   3 -12       61.50       57.36     13.49 o 
  -1   3 -12     1048.49      965.39     24.38 o 
   0   3 -12      378.11      389.92     18.06 o 
  -3   4 -12      247.07      242.03     19.10 o 
  -2   4 -12     1813.84     1880.22     42.02 o 
  -1   4 -12      234.78      210.28     18.96 o 
   0   4 -12     1379.75     1382.17     35.33 o 
  -4   5 -12       38.78       10.30     12.33 o 
  -3   5 -12      203.46      228.15     18.70 o 
  -2   5 -12      134.03      140.91     16.77 o 
  -1   5 -12      261.83      280.52     23.30 o 
   0   5 -12       84.96       77.71     18.78 o 
  -5   6 -12      173.88      128.16     20.52 o 
  -4   6 -12     1077.00     1014.50     38.25 o 
  -3   6 -12      486.58      478.09     22.87 o 
  -2   6 -12     1772.51     1776.25     51.39 o 
  -1   6 -12      365.85      385.29     27.81 o 
   0   6 -12      604.81      601.42     29.32 o 
  -6   7 -12       28.61       -4.41     19.45 o 
  -5   7 -12       86.64       68.80     23.05 o 
  -4   7 -12       16.45       -5.68     14.49 o 
  -3   7 -12       77.69      112.68     18.81 o 
  -2   7 -12      164.70      209.68     22.24 o 
  -1   7 -12       18.96       -3.60     16.45 o 
   0   7 -12      109.52      100.75     25.54 o 
  -7   8 -12       83.36       72.22     26.61 o 
  -6   8 -12      433.27      492.61     36.57 o 
  -5   8 -12      108.72       86.67     22.40 o 
  -4   8 -12      657.84      596.39     27.59 o 
  -3   8 -12       63.44       55.52     17.44 o 
  -2   8 -12      578.20      637.24     31.13 o 
  -1   8 -12       65.73       70.29     25.16 o 
   0   8 -12      468.92      518.02     40.42 o 
  -8   9 -12       44.06       44.72     25.13 o 
  -7   9 -12       65.15       77.73     27.06 o 
  -6   9 -12       24.41       24.90     22.77 o 
  -5   9 -12       50.35       60.18     21.12 o 
  -4   9 -12       62.99       74.09     21.93 o 
  -3   9 -12       43.89       48.24     20.96 o 
  -2   9 -12       14.97       17.91     22.83 o 
  -1   9 -12       77.32       58.14     25.76 o 
   0   9 -12        6.44        5.60     24.29 o 
  -9  10 -12       50.99       92.83     29.09 o 
  -8  10 -12      424.60      548.89     37.91 o 
  -7  10 -12      133.20      191.96     32.34 o 
  -6  10 -12      303.01      447.29     41.17 o 
  -5  10 -12       53.49       44.82     25.41 o 
  -4  10 -12      214.32      259.61     33.99 o 
  -3  10 -12       12.94       17.67     29.98 o 
  -2  10 -12      186.62      228.54     38.85 o 
  -1  10 -12       90.90      128.38     36.70 o 
   0  10 -12      226.18      289.43     45.30 o 
  -9  11 -12       22.01       32.38     26.72 o 
  -8  11 -12       10.01       56.45     28.03 o 
  -7  11 -12        5.96       47.29     26.63 o 
  -6  11 -12       51.99       83.38     29.39 o 
  -5  11 -12        6.41       20.93     29.19 o 
  -4  11 -12       22.84       41.17     41.49 o 
  -3  11 -12       32.60       53.86     31.00 o 
  -2  11 -12        1.12       24.16     32.67 o 
  -6  12 -12      140.36      224.34     33.42 o 
   0   1 -11     1248.50     1283.90     22.48 o 
  -1   2 -11     1621.64     1745.43     28.09 o 
   0   2 -11       17.06        8.31      8.80 o 
  -2   3 -11     1963.77     1861.94     33.99 o 
  -1   3 -11     1939.96     1937.30     33.04 o 
   0   3 -11     1426.32     1463.77     28.66 o 
  -3   4 -11      944.61      929.38     26.22 o 
  -2   4 -11       44.86       14.43     10.55 o 
  -1   4 -11     1365.52     1496.90     30.50 o 
   0   4 -11       41.16        9.80     12.10 o 
  -4   5 -11      876.55      844.85     25.25 o 
  -3   5 -11      833.92      747.03     23.95 o 
  -2   5 -11     1131.19     1007.20     27.74 o 
  -1   5 -11      914.55      791.30     27.75 o 
   0   5 -11      997.32      981.25     33.33 o 
  -5   6 -11      225.71      187.56     21.25 o 
  -4   6 -11        3.36      -15.76     10.50 o 
  -3   6 -11      383.90      375.95     20.59 o 
  -2   6 -11        6.38      -18.58     12.38 o 
  -1   6 -11      478.07      461.76     25.04 o 
   0   6 -11       22.45       -9.27     15.09 o 
  -6   7 -11      254.80      270.88     29.33 o 
  -5   7 -11      277.74      261.14     28.91 o 
  -4   7 -11      443.03      428.41     24.15 o 
  -3   7 -11      537.45      442.82     23.66 o 
  -2   7 -11      693.52      693.10     28.49 o 
  -1   7 -11      418.58      418.84     27.30 o 
   0   7 -11      318.10      332.01     31.04 o 
  -7   8 -11      153.90      156.43     27.72 o 
  -6   8 -11       20.38       -7.78     18.91 o 
  -5   8 -11      214.70      232.23     25.12 o 
  -4   8 -11       34.72       36.93     15.65 o 
  -3   8 -11      461.40      461.00     25.31 o 
  -2   8 -11       18.68        9.37     17.17 o 
  -1   8 -11      304.61      359.13     33.84 o 
   0   8 -11        2.16       -8.93     22.15 o 
  -8   9 -11      220.00      277.98     33.69 o 
  -7   9 -11      322.83      342.25     34.62 o 
  -6   9 -11      279.79      341.16     35.03 o 
  -5   9 -11      269.45      272.97     27.44 o 
  -4   9 -11      208.17      251.91     23.69 o 
  -3   9 -11      413.99      410.77     28.36 o 
  -2   9 -11      115.76      142.67     27.52 o 
  -1   9 -11      114.52      113.61     27.80 o 
   0   9 -11      221.65      234.65     31.77 o 
  -9  10 -11      147.36      187.06     30.80 o 
  -8  10 -11        2.89       49.20     26.07 o 
  -7  10 -11      245.37      282.95     32.67 o 
  -6  10 -11       19.20        8.61     23.87 o 
  -5  10 -11      131.19      163.18     29.13 o 
  -4  10 -11        8.08       -8.77     19.78 o 
  -3  10 -11      229.15      283.35     40.57 o 
  -2  10 -11       22.63       11.06     28.11 o 
  -1  10 -11      188.36      236.53     39.29 o 
   0  10 -11       29.05       52.35     31.98 o 
 -10  11 -11       88.55      150.83     37.52 o 
  -9  11 -11       98.78       96.74     29.69 o 
  -8  11 -11      147.45      191.93     32.00 o 
  -7  11 -11      167.00      184.52     31.62 o 
  -6  11 -11      152.60      152.42     30.88 o 
  -5  11 -11      118.38      114.82     28.88 o 
  -4  11 -11       82.64      169.32     36.89 o 
  -3  11 -11       77.88       77.44     33.52 o 
  -2  11 -11      132.56      211.46     40.94 o 
  -1  11 -11       72.39      134.06     42.90 o 
  -9  12 -11       75.50      143.95     30.93 o 
  -8  12 -11        5.25       30.79     25.85 o 
  -7  12 -11       58.09       84.75     27.41 o 
  -6  12 -11       14.19       12.75     25.65 o 
  -5  12 -11       65.39      113.47     44.58 o 
  -4  12 -11        6.74       19.40     41.07 o 
  -3  12 -11       56.99       96.66     37.14 o 
   0   1 -10     2279.16     2303.53     30.19 o 
  -1   2 -10     2189.03     2158.01     30.46 o 
   0   2 -10       23.80       -3.43      7.49 o 
  -2   3 -10     1611.88     1644.41     30.33 o 
  -1   3 -10     1248.58     1236.91     24.52 o 
   0   3 -10     1674.36     1520.50     27.93 o 
  -3   4 -10     2555.98     2545.26     43.39 o 
  -2   4 -10       16.11      -13.21      9.02 o 
  -1   4 -10     2564.71     2405.55     38.73 o 
   0   4 -10       57.01        9.77     11.31 o 
  -4   5 -10     1290.96     1202.26     28.80 o 
  -3   5 -10     2310.47     2271.19     40.94 o 
  -2   5 -10     1380.34     1196.68     26.92 o 
  -1   5 -10     2270.60     2301.01     45.76 o 
   0   5 -10      707.84      547.89     25.76 o 
  -5   6 -10     1309.68     1333.45     45.23 o 
  -4   6 -10        6.48      -14.68      9.78 o 
  -3   6 -10     1214.06     1181.91     37.58 o 
  -2   6 -10       57.57       39.24     14.79 o 
  -1   6 -10     1057.68      931.09     32.20 o 
   0   6 -10      165.50      122.15     20.19 o 
  -6   7 -10      619.66      521.80     31.35 o 
  -5   7 -10      551.38      480.76     29.54 o 
  -4   7 -10      667.60      533.47     23.94 o 
  -3   7 -10     1137.82     1069.68     31.79 o 
  -2   7 -10     1194.70     1046.51     32.17 o 
  -1   7 -10      800.50      755.56     30.93 o 
   0   7 -10      593.75      604.86     32.94 o 
  -7   8 -10      177.84      214.53     28.27 o 
  -6   8 -10       33.19      -16.90     17.78 o 
  -5   8 -10      297.39      309.18     25.22 o 
  -4   8 -10        3.84       -3.47     14.26 o 
  -3   8 -10      475.15      466.80     24.41 o 
  -2   8 -10        0.95      -22.06     14.71 o 
  -1   8 -10      508.34      465.68     31.46 o 
   0   8 -10       62.61       58.62     22.12 o 
  -8   9 -10      365.94      415.63     38.73 o 
  -7   9 -10      364.94      350.68     33.10 o 
  -6   9 -10      314.53      335.85     31.46 o 
  -5   9 -10      195.50      233.86     35.44 o 
  -4   9 -10      467.34      454.22     25.51 o 
  -3   9 -10      291.09      329.38     27.08 o 
  -2   9 -10      476.72      564.30     40.88 o 
  -1   9 -10      565.27      597.55     35.28 o 
   0   9 -10      206.94      231.74     31.46 o 
  -9  10 -10      204.43      262.20     32.99 o 
  -8  10 -10        3.78      -11.90     21.88 o 
  -7  10 -10      228.06      255.98     32.88 o 
  -6  10 -10        4.66       -1.10     22.95 o 
  -5  10 -10      393.17      404.32     38.36 o 
  -4  10 -10       37.89       19.07     19.72 o 
  -3  10 -10      211.51      162.38     34.99 o 
  -2  10 -10       67.11       13.72     30.17 o 
  -1  10 -10       77.24      103.74     35.97 o 
   0  10 -10        6.29       -5.39     31.34 o 
 -10  11 -10       93.79      153.97     38.86 o 
  -9  11 -10      138.16      184.27     30.91 o 
  -8  11 -10      200.75      199.41     31.97 o 
  -7  11 -10      181.88      293.35     33.73 o 
  -6  11 -10      183.51      233.37     33.35 o 
  -5  11 -10      170.39      225.55     30.49 o 
  -4  11 -10      203.73      234.06     38.90 o 
  -3  11 -10      138.63      199.33     39.55 o 
  -2  11 -10      117.52      106.95     33.75 o 
  -1  11 -10       83.41      145.25     38.88 o 
   0  11 -10      117.87      140.95     39.63 o 
 -10  12 -10        0.25       29.40     32.89 o 
  -9  12 -10       62.98      136.35     31.69 o 
  -8  12 -10        3.22       32.51     25.70 o 
  -7  12 -10       93.45      163.23     34.39 o 
  -6  12 -10        2.37        4.62     25.18 o 
  -5  12 -10       50.85      104.99     42.81 o 
  -4  12 -10        1.66       13.66     29.27 o 
  -3  12 -10       66.05       62.98     43.85 o 
  -2  12 -10       17.88       42.25     32.77 o 
  -8  13 -10       62.84      129.81     34.88 o 
  -7  13 -10      120.14      260.11     40.29 o 
  -6  13 -10      112.23      200.37     50.45 o 
  -5  13 -10       85.16      148.13     48.48 o 
   0   0  -9     6226.24     6130.76    158.25 o 
   0   1  -9      676.36      644.25     14.49 o 
  -1   2  -9      491.48      495.56     13.72 o 
   0   2  -9     5692.75     5783.60     65.88 o 
  -2   3  -9      443.81      418.78     15.18 o 
  -1   3  -9      720.26      714.44     17.85 o 
   0   3  -9      974.72     1016.48     21.28 o 
  -3   4  -9      235.80      226.91     15.37 o 
  -2   4  -9     3608.66     3559.22     48.38 o 
  -1   4  -9      503.04      478.65     16.55 o 
   0   4  -9     3503.67     3590.06     57.06 o 
  -4   5  -9      903.52      844.15     23.25 o 
  -3   5  -9      352.03      329.52     17.19 o 
  -2   5  -9      712.95      660.86     18.79 o 
  -1   5  -9      626.05      550.80     19.38 o 
   0   5  -9      174.47      173.90     15.88 o 
  -5   6  -9      595.98      522.60     22.42 o 
  -4   6  -9     2999.42     2913.81     46.97 o 
  -3   6  -9      347.91      266.82     17.44 o 
  -2   6  -9     4924.73     4588.25     84.91 o 
  -1   6  -9      874.16      740.42     28.64 o 
   0   6  -9     2979.31     2806.16     56.95 o 
  -6   7  -9      805.80      758.17     74.54 o 
  -5   7  -9       41.29       44.61     16.06 o 
  -4   7  -9      364.18      358.45     21.56 o 
  -3   7  -9      139.87      167.85     18.42 o 
  -2   7  -9      117.56      177.03     18.38 o 
  -1   7  -9      155.05      167.64     20.35 o 
   0   7  -9        7.77        1.40     17.36 o 
  -7   8  -9       34.81       31.44     20.17 o 
  -6   8  -9      846.91      830.61     36.76 o 
  -5   8  -9      589.72      516.84     26.39 o 
  -4   8  -9     2475.11     2419.13     51.32 o 
  -3   8  -9      712.27      678.52     27.60 o 
  -2   8  -9     2098.75     2099.17     55.18 o 
  -1   8  -9      398.06      366.72     30.61 o 
   0   8  -9      824.13      700.26     45.07 o 
  -8   9  -9       72.00       86.86     25.33 o 
  -7   9  -9       94.03       61.84     22.73 o 
  -6   9  -9       73.37       68.63     23.24 o 
  -5   9  -9      286.69      343.03     24.42 o 
  -4   9  -9       57.07       90.88     19.26 o 
  -3   9  -9      367.06      383.07     26.99 o 
  -2   9  -9      198.00      283.51     38.93 o 
  -1   9  -9      191.85      235.85     30.55 o 
   0   9  -9       31.63       18.44     22.34 o 
  -9  10  -9       83.30      102.00     27.01 o 
  -8  10  -9      654.87      659.10     63.52 o 
  -7  10  -9       73.75       65.62     24.11 o 
  -6  10  -9      527.07      534.75     34.58 o 
  -5  10  -9      105.48      122.35     23.13 o 
  -4  10  -9      666.26      651.11     37.94 o 
  -3  10  -9       26.69       17.27     26.43 o 
  -2  10  -9      374.28      435.54     44.76 o 
  -1  10  -9       37.93       18.81     29.32 o 
   0  10  -9      380.30      360.48     52.54 o 
 -10  11  -9       83.01      157.62     37.60 o 
  -9  11  -9       25.33       34.03     26.20 o 
  -8  11  -9       13.79       32.74     23.63 o 
  -7  11  -9       66.11       75.85     25.59 o 
  -6  11  -9       15.06       -8.41     21.93 o 
  -5  11  -9       66.57       61.23     25.44 o 
  -4  11  -9       16.67      -19.63     28.14 o 
  -3  11  -9       96.50       73.58     31.98 o 
  -2  11  -9        6.56       -2.32     27.23 o 
  -1  11  -9      118.52      181.75     38.87 o 
   0  11  -9        4.18       47.51     33.96 o 
 -11  12  -9       40.22      112.13     38.13 o 
 -10  12  -9      234.65      254.83     41.82 o 
  -9  12  -9       78.53      131.67     31.21 o 
  -8  12  -9      339.89      466.41     38.71 o 
  -7  12  -9      140.51      153.35     29.28 o 
  -6  12  -9      239.54      294.84     33.79 o 
  -5  12  -9       35.69       28.79     39.46 o 
  -4  12  -9      235.26      271.70     42.06 o 
  -3  12  -9       52.22       43.73     32.06 o 
  -2  12  -9      197.30      233.64     49.42 o 
  -1  12  -9       42.10      102.22     42.81 o 
 -10  13  -9       12.74       84.87     44.22 o 
  -9  13  -9       10.90      105.78     37.42 o 
  -8  13  -9        8.65       58.88     31.84 o 
  -7  13  -9       14.23       69.05     31.67 o 
  -6  13  -9       26.67       80.96     41.71 o 
  -5  13  -9        8.69       86.64     48.50 o 
  -4  13  -9        1.00       60.40     37.27 o 
  -3  13  -9       37.07       93.77     38.62 o 
   0   1  -8     6867.73     7508.91     68.76 o 
  -1   2  -8     4627.33     5266.62     53.89 o 
   0   2  -8      473.07      519.58     14.66 o 
  -2   3  -8     1590.33     1499.23     26.26 o 
  -1   3  -8     3608.17     3650.58     48.84 o 
   0   3  -8     1452.12     1440.13     26.19 o 
  -3   4  -8     3787.57     3966.80     55.52 o 
  -2   4  -8      333.99      316.34     13.31 o 
  -1   4  -8     2132.31     2159.95     33.43 o 
   0   4  -8      478.69      505.11     19.06 o 
  -4   5  -8     2635.32     2678.81     42.68 o 
  -3   5  -8     1533.10     1489.39     29.49 o 
  -2   5  -8     1271.37     1209.01     23.53 o 
  -1   5  -8     1884.42     1679.17     33.54 o 
   0   5  -8     1734.96     1650.03     34.16 o 
  -5   6  -8     1473.98     1373.89     47.11 o 
  -4   6  -8      580.48      507.73     18.44 o 
  -3   6  -8     2032.42     2029.05     36.16 o 
  -2   6  -8        4.55      -10.83     10.58 o 
  -1   6  -8     1730.44     1684.71     49.35 o 
   0   6  -8       26.75       19.08     13.09 o 
  -6   7  -8      828.34      785.17     33.68 o 
  -5   7  -8     1082.89      981.80     35.97 o 
  -4   7  -8     1853.57     1817.97     39.12 o 
  -3   7  -8     1313.67     1154.02     31.06 o 
  -2   7  -8     2199.76     2029.15     58.17 o 
  -1   7  -8     1399.05     1395.31     37.97 o 
   0   7  -8     1279.23     1179.66     41.61 o 
  -7   8  -8      759.85      696.39     44.01 o 
  -6   8  -8      190.12      176.22     23.82 o 
  -5   8  -8      651.53      611.65     27.77 o 
  -4   8  -8       82.90      125.99     17.41 o 
  -3   8  -8      934.64      800.46     27.72 o 
  -2   8  -8       49.36       45.81     16.84 o 
  -1   8  -8      622.83      718.23     33.89 o 
   0   8  -8       19.73       10.25     18.91 o 
  -8   9  -8      442.04      463.98     32.52 o 
  -7   9  -8      274.96      320.35     33.77 o 
  -6   9  -8      364.49      337.30     46.12 o 
  -5   9  -8      501.79      461.86     23.87 o 
  -4   9  -8      593.87      663.27     31.60 o 
  -3   9  -8     1196.00     1124.75    100.13 o 
  -2   9  -8      775.33      830.87     78.55 o 
  -1   9  -8      155.62      214.84     26.85 o 
   0   9  -8      165.09      187.24     27.80 o 
  -9  10  -8      255.35      221.39     29.12 o 
  -8  10  -8       30.62       78.09     24.63 o 
  -7  10  -8      628.45      614.54     34.31 o 
  -6  10  -8       76.30       72.52     23.18 o 
  -5  10  -8      145.56      167.82     23.92 o 
  -4  10  -8      167.87      149.25     23.22 o 
  -3  10  -8      293.74      374.47     42.67 o 
  -2  10  -8       36.23       67.85     30.68 o 
  -1  10  -8      289.98      367.12     43.04 o 
   0  10  -8       25.76       33.04     29.30 o 
 -10  11  -8      175.30      239.97     40.63 o 
  -9  11  -8      285.12      331.66     34.60 o 
  -8  11  -8      363.70      454.49     37.25 o 
  -7  11  -8      257.23      255.29     30.32 o 
  -6  11  -8      387.59      486.37     36.09 o 
  -5  11  -8      436.86      430.54     31.34 o 
  -4  11  -8      147.60      147.80     33.74 o 
  -3  11  -8       98.93       74.07     31.75 o 
  -2  11  -8      250.88      316.60     42.92 o 
  -1  11  -8       95.34       49.66     32.74 o 
   0  11  -8      164.10      186.22     37.19 o 
 -11  12  -8       92.15      164.12     50.15 o 
 -10  12  -8       20.24      105.83     45.15 o 
  -9  12  -8      143.91      258.59     42.25 o 
  -8  12  -8       17.97      138.05     34.78 o 
  -7  12  -8      105.42      195.11     36.58 o 
  -6  12  -8       16.62       42.10     29.81 o 
  -5  12  -8      127.95      125.42     35.70 o 
  -4  12  -8        0.19       15.09     30.83 o 
  -3  12  -8      164.48      240.75     43.10 o 
  -2  12  -8       12.39       14.64     31.13 o 
  -1  12  -8       76.13      174.34     39.60 o 
   0  12  -8       13.16       71.89     48.74 o 
 -11  13  -8       78.74      109.49     50.71 o 
 -10  13  -8       87.06      187.70     52.31 o 
  -9  13  -8      139.33      295.30     57.83 o 
  -8  13  -8      192.79      292.49     41.95 o 
  -7  13  -8       80.31      162.72     37.93 o 
  -6  13  -8      116.90      190.77     49.85 o 
  -5  13  -8      136.34      190.70     40.53 o 
  -4  13  -8       89.97      142.37     43.67 o 
  -3  13  -8       78.93      115.07     54.68 o 
  -2  13  -8      112.46      178.85     38.13 o 
  -7  14  -8       39.02       91.32     47.58 o 
   0   1  -7     7502.48     8540.03     75.31 o 
  -1   2  -7     7610.81     8545.25     79.02 o 
   0   2  -7        7.96        3.12      5.86 o 
  -2   3  -7     4911.39     5222.47     75.66 o 
  -1   3  -7     3141.55     3132.48     41.31 o 
   0   3  -7     2921.36     3080.10     41.58 o 
  -3   4  -7     4171.69     4368.08     57.96 o 
  -2   4  -7      306.30      339.19     17.51 o 
  -1   4  -7     2322.64     2211.26     32.64 o 
   0   4  -7       18.26        4.16      7.97 o 
  -4   5  -7     2645.05     2659.86     41.06 o 
  -3   5  -7     2151.94     2217.81     36.00 o 
  -2   5  -7     3243.83     3207.29     42.55 o 
  -1   5  -7     1819.90     1823.25     31.72 o 
   0   5  -7     2878.93     2805.82     46.34 o 
  -5   6  -7     1330.51     1259.21     29.00 o 
  -4   6  -7      217.13      194.26     13.42 o 
  -3   6  -7     1995.71     1853.75     32.82 o 
  -2   6  -7       21.98       22.58     10.93 o 
  -1   6  -7     3034.41     2637.83     51.48 o 
   0   6  -7      162.97      181.08     17.81 o 
  -6   7  -7      772.87      709.97     31.18 o 
  -5   7  -7     1541.69     1406.29     36.75 o 
  -4   7  -7     1219.99     1043.14     32.93 o 
  -3   7  -7     2929.22     2950.55     58.90 o 
  -2   7  -7     2080.03     1926.75     40.34 o 
  -1   7  -7     1485.45     1445.51     38.00 o 
   0   7  -7     1183.10     1133.12     41.92 o 
  -7   8  -7      775.58      739.60     51.48 o 
  -6   8  -7      155.50      130.09     19.47 o 
  -5   8  -7     1076.89     1026.82     33.89 o 
  -4   8  -7       90.42       49.75     14.09 o 
  -3   8  -7     1319.60     1191.95     53.46 o 
  -2   8  -7       32.32       19.29     14.73 o 
  -1   8  -7     1191.75     1164.32     48.25 o 
   0   8  -7      108.58       80.52     20.76 o 
  -8   9  -7      199.61      190.37     25.74 o 
  -7   9  -7      125.06      171.52     25.59 o 
  -6   9  -7      422.13      362.60     28.43 o 
  -5   9  -7      773.84      683.79     30.08 o 
  -4   9  -7     1320.61     1152.55     43.13 o 
  -3   9  -7     1049.32     1085.46     35.05 o 
  -2   9  -7      917.57      891.39     39.85 o 
  -1   9  -7      649.03      653.38     44.27 o 
   0   9  -7      431.80      502.03     33.30 o 
  -9  10  -7      335.41      426.07     32.35 o 
  -8  10  -7       32.89       53.83     22.47 o 
  -7  10  -7      227.29      282.96     29.38 o 
  -6  10  -7       61.47       67.37     22.05 o 
  -5  10  -7      540.27      471.58     29.56 o 
  -4  10  -7      202.92      198.52     24.49 o 
  -3  10  -7      272.47      297.08     29.86 o 
  -2  10  -7       61.30       73.41     28.93 o 
  -1  10  -7      383.47      457.85     41.10 o 
   0  10  -7       20.55       40.89     31.64 o 
 -10  11  -7      250.79      283.84     41.04 o 
  -9  11  -7      360.55      429.42     35.78 o 
  -8  11  -7      431.94      510.45     56.71 o 
  -7  11  -7      363.84      402.88     33.90 o 
  -6  11  -7      427.98      426.54     33.05 o 
  -5  11  -7      373.84      449.44     30.22 o 
  -4  11  -7       60.60       22.76     27.50 o 
  -3  11  -7       79.62       76.64     31.97 o 
  -2  11  -7      273.26      366.81     49.49 o 
  -1  11  -7      181.74      183.62     38.43 o 
   0  11  -7      190.54      220.63     37.44 o 
 -11  12  -7      165.72      211.23     52.85 o 
 -10  12  -7       27.80      134.85     63.25 o 
  -9  12  -7      210.63      338.75     42.12 o 
  -8  12  -7        3.71       59.37     29.53 o 
  -7  12  -7      216.32      240.59     36.78 o 
  -6  12  -7       21.34       12.71     26.93 o 
  -5  12  -7      201.69      184.50     38.83 o 
  -4  12  -7       46.51       42.64     44.50 o 
  -3  12  -7      144.70      237.58     41.98 o 
  -2  12  -7       21.36       37.05     34.03 o 
  -1  12  -7      140.92      169.34     37.66 o 
   0  12  -7       44.87       69.79     43.02 o 
 -11  13  -7      104.07      245.46     55.96 o 
 -10  13  -7      106.65      260.82    131.54 o 
  -9  13  -7      197.80      423.26     79.80 o 
  -8  13  -7      208.56      306.35     50.74 o 
  -7  13  -7      156.02      190.23     35.39 o 
  -6  13  -7       70.61      116.38     46.51 o 
  -5  13  -7      118.38      158.93     42.57 o 
  -4  13  -7      143.63      147.72     38.08 o 
  -3  13  -7      124.28      198.34     57.56 o 
  -2  13  -7      116.93      181.05     40.39 o 
  -9  14  -7       53.22      212.21     98.84 o 
  -8  14  -7        4.20       70.39     34.91 o 
  -7  14  -7       72.42      163.80     51.05 o 
  -6  14  -7       11.90       79.41     42.61 o 
  -5  14  -7       47.56      120.58     37.12 o 
   0   0  -6    46286.25    53445.39   1026.83 o 
   0   1  -6     2606.11     2818.00     29.51 o 
  -1   2  -6     1548.84     1624.10     21.11 o 
   0   2  -6    11443.10    12816.43    131.74 o 
  -2   3  -6      898.70      958.88     19.88 o 
  -1   3  -6     2527.71     2674.98     35.35 o 
   0   3  -6     3068.97     3344.54     42.62 o 
  -3   4  -6     1725.64     1740.87     29.27 o 
  -2   4  -6     5397.71     5577.58     69.00 o 
  -1   4  -6     2020.35     2215.84     33.98 o 
   0   4  -6     6646.46     6592.92     86.04 o 
  -4   5  -6      481.82      479.21     21.71 o 
  -3   5  -6       71.33       76.54      9.05 o 
  -2   5  -6     1322.38     1436.74     26.42 o 
  -1   5  -6      711.84      862.81     19.84 o 
   0   5  -6      135.85      140.97     11.88 o 
  -5   6  -6     1624.49     1503.04     30.86 o 
  -4   6  -6     5379.83     5457.60     69.42 o 
  -3   6  -6     1522.03     1354.52     34.11 o 
  -2   6  -6     5978.53     5945.15     82.45 o 
  -1   6  -6      955.16      898.79     22.27 o 
   0   6  -6     4557.27     4628.66     67.11 o 
  -6   7  -6      876.96      807.09     27.96 o 
  -5   7  -6       74.30       70.52     11.29 o 
  -4   7  -6      518.62      505.39     27.73 o 
  -3   7  -6      704.91      673.40     23.11 o 
  -2   7  -6      364.15      417.55     19.88 o 
  -1   7  -6      224.74      198.12     18.08 o 
   0   7  -6      372.49      358.06     20.92 o 
  -7   8  -6      220.38      216.72     24.55 o 
  -6   8  -6     2748.14     2489.75    113.15 o 
  -5   8  -6      865.06      740.54     28.84 o 
  -4   8  -6     2364.65     2219.68     77.96 o 
  -3   8  -6      803.40      718.06     24.50 o 
  -2   8  -6     3112.07     2969.06    146.37 o 
  -1   8  -6      696.77      708.03     34.04 o 
   0   8  -6     1039.24     1019.87     87.06 o 
  -8   9  -6       37.30       21.74     18.96 o 
  -7   9  -6      596.34      487.83     29.00 o 
  -6   9  -6       50.36       14.31     15.40 o 
  -5   9  -6      285.77      313.95     31.60 o 
  -4   9  -6      227.83      257.45     18.99 o 
  -3   9  -6      156.20      204.48     24.46 o 
  -2   9  -6       29.30       22.95     15.03 o 
  -1   9  -6       14.60       12.55     18.37 o 
   0   9  -6       66.89       76.60     22.14 o 
  -9  10  -6      123.17      161.39     26.17 o 
  -8  10  -6     1591.15     1516.88    121.75 o 
  -7  10  -6      335.72      352.61     31.08 o 
  -6  10  -6      720.59      542.76     29.83 o 
  -5  10  -6        5.53        0.19     16.00 o 
  -4  10  -6      967.47      874.48     39.24 o 
  -3  10  -6       53.02       33.38     20.15 o 
  -2  10  -6      510.93      528.99     41.70 o 
  -1  10  -6      308.30      342.34     48.46 o 
   0  10  -6      472.32      504.71     46.81 o 
 -10  11  -6       96.22       70.57     31.41 o 
  -9  11  -6        7.03       62.22     23.19 o 
  -8  11  -6       62.02      100.98     24.03 o 
  -7  11  -6       26.74       36.51     20.48 o 
  -6  11  -6       48.66       53.69     20.35 o 
  -5  11  -6       63.83      125.84     22.71 o 
  -4  11  -6      155.36      178.50     27.99 o 
  -3  11  -6      162.65      158.96     37.44 o 
  -2  11  -6       33.04       44.43     30.74 o 
  -1  11  -6      188.93      260.12     40.87 o 
   0  11  -6        3.10        9.95     30.68 o 
 -11  12  -6      110.11      168.81     49.24 o 
 -10  12  -6      357.27      416.77     59.69 o 
  -9  12  -6      168.49      217.55     42.73 o 
  -8  12  -6      473.16      671.80     49.43 o 
  -7  12  -6      311.20      347.02     42.82 o 
  -6  12  -6      379.93      397.42     35.47 o 
  -5  12  -6       39.43       50.05     24.16 o 
  -4  12  -6      496.66      576.87     48.57 o 
  -3  12  -6      103.29       93.28     37.11 o 
  -2  12  -6      339.30      397.66     45.83 o 
  -1  12  -6       65.08      101.49     36.45 o 
   0  12  -6      126.61      252.37     88.21 o 
 -12  13  -6        6.31       43.96    142.79 o 
 -11  13  -6       14.05       72.61     72.84 o 
 -10  13  -6       37.90       74.52     62.82 o 
  -9  13  -6        3.54       86.12     85.13 o 
  -8  13  -6       16.60       74.23     41.24 o 
  -7  13  -6       17.45       79.54     32.91 o 
  -6  13  -6       53.41       55.20     31.90 o 
  -5  13  -6       54.32       99.13     37.93 o 
  -4  13  -6        1.26       44.16     33.95 o 
  -3  13  -6       40.48       51.01     35.70 o 
  -2  13  -6        2.44       62.21     36.68 o 
  -1  13  -6       14.44       46.05     69.58 o 
 -10  14  -6      155.26      328.67    162.95 o 
  -9  14  -6       17.84      139.87     47.08 o 
  -8  14  -6       71.21      134.29     34.26 o 
  -7  14  -6       77.02      180.04     52.13 o 
  -6  14  -6      217.82      262.90     50.87 o 
  -5  14  -6       65.06       52.68     35.19 o 
  -4  14  -6      197.13      347.48     69.34 o 
   0   1  -5     4911.41     5614.55     49.97 o 
  -1   2  -5     2548.75     2797.31     32.61 o 
   0   2  -5      503.24      534.17     11.62 o 
  -2   3  -5     3486.48     3848.23     48.94 o 
  -1   3  -5     6482.46     7323.42     78.31 o 
   0   3  -5     2353.24     2419.30     37.31 o 
  -3   4  -5     6917.34     7619.15     88.09 o 
  -2   4  -5      881.91      951.00     19.35 o 
  -1   4  -5     2646.07     2825.15     39.06 o 
   0   4  -5      461.22      466.80     15.40 o 
  -4   5  -5     3159.71     3162.59     47.60 o 
  -3   5  -5     3180.17     3158.58     48.04 o 
  -2   5  -5     1533.77     1474.03     29.21 o 
  -1   5  -5     3099.34     3185.62     43.97 o 
   0   5  -5     1604.83     1528.71     29.40 o 
  -5   6  -5      305.97      277.98     14.93 o 
  -4   6  -5      330.13      322.08     17.98 o 
  -3   6  -5     2260.37     2264.96     39.23 o 
  -2   6  -5      142.72      173.46     18.66 o 
  -1   6  -5     1459.52     1460.79     28.58 o 
   0   6  -5       12.18       20.15      8.73 o 
  -6   7  -5     1424.80     1378.57     30.06 o 
  -5   7  -5      935.61      817.92     21.76 o 
  -4   7  -5     1494.61     1442.29     31.28 o 
  -3   7  -5     1092.87      986.77     46.81 o 
  -2   7  -5     2721.33     2628.03     67.49 o 
  -1   7  -5     1074.38      998.75     50.05 o 
   0   7  -5     1037.05      916.07     28.27 o 
  -7   8  -5      541.04      553.77     48.00 o 
  -6   8  -5       62.86       67.16     18.25 o 
  -5   8  -5      661.88      587.41     25.76 o 
  -4   8  -5        5.09      -15.52     10.34 o 
  -3   8  -5     1278.44     1207.61     69.04 o 
  -2   8  -5       59.15       45.46     18.08 o 
  -1   8  -5     1041.26     1018.82     81.16 o 
   0   8  -5      104.53       88.40     20.67 o 
  -8   9  -5      160.51      193.00     33.68 o 
  -7   9  -5      466.18      458.13     47.25 o 
  -6   9  -5      596.05      557.94     41.34 o 
  -5   9  -5      870.88      807.28     42.83 o 
  -4   9  -5      826.13      794.13     47.39 o 
  -3   9  -5      575.66      501.92     30.21 o 
  -2   9  -5     1000.91      879.62     38.65 o 
  -1   9  -5      793.66      725.07     68.24 o 
   0   9  -5      581.60      638.96     65.76 o 
  -9  10  -5      401.71      373.42     41.95 o 
  -8  10  -5       50.92       90.40     23.03 o 
  -7  10  -5      632.20      656.73     34.47 o 
  -6  10  -5      267.82      239.33     24.29 o 
  -5  10  -5      636.01      562.17     28.62 o 
  -4  10  -5      134.59      124.60     25.24 o 
  -3  10  -5      107.59      128.25     27.04 o 
  -2  10  -5        4.79       -7.11     23.87 o 
  -1  10  -5      449.02      465.10     39.62 o 
   0  10  -5       39.52       24.99     27.75 o 
 -10  11  -5      159.90      296.31     74.49 o 
  -9  11  -5      318.16      296.02     51.14 o 
  -8  11  -5      305.45      458.51     41.89 o 
  -7  11  -5      367.57      330.49     40.26 o 
  -6  11  -5      333.93      366.10     32.57 o 
  -5  11  -5      478.58      551.03     48.46 o 
  -4  11  -5      198.99      195.01     28.11 o 
  -3  11  -5      199.70      171.74     35.34 o 
  -2  11  -5      122.97      145.50     34.46 o 
  -1  11  -5      108.20      112.42     32.63 o 
   0  11  -5      262.57      280.64     54.08 o 
 -11  12  -5       96.55      168.63     65.40 o 
 -10  12  -5        4.62       21.77     62.69 o 
  -9  12  -5      142.78      167.44     84.95 o 
  -8  12  -5       25.16       78.60     40.67 o 
  -7  12  -5      218.22      265.91     43.84 o 
  -6  12  -5        0.54       42.67     23.86 o 
  -5  12  -5       51.62       67.53     25.04 o 
  -4  12  -5        6.18       38.85     31.34 o 
  -3  12  -5      252.61      323.88     76.60 o 
  -2  12  -5       30.68       60.14     34.03 o 
  -1  12  -5      195.62      244.09     64.48 o 
   0  12  -5       11.89       62.01     40.81 o 
 -12  13  -5       52.15      123.87     88.27 o 
 -11  13  -5       59.08      173.90     58.76 o 
 -10  13  -5       99.13      249.78     55.29 o 
  -9  13  -5       65.28      143.87     46.53 o 
  -8  13  -5      179.10      349.54     44.91 o 
  -7  13  -5      112.55      174.73     37.11 o 
  -6  13  -5      162.79      223.77     40.15 o 
  -5  13  -5      198.57      262.67     44.94 o 
  -4  13  -5      154.71      246.46     42.98 o 
  -3  13  -5       85.43       99.19     53.03 o 
  -2  13  -5      111.54      194.67     51.94 o 
  -1  13  -5       29.26       80.22     46.10 o 
 -11  14  -5       38.99      128.98    108.55 o 
 -10  14  -5        8.33      158.06    111.07 o 
  -9  14  -5       37.66       77.49     41.46 o 
  -8  14  -5       11.05       85.46     39.21 o 
  -7  14  -5       28.61       74.08     39.72 o 
  -6  14  -5        6.78       72.65     59.11 o 
  -5  14  -5       60.64      119.52     41.61 o 
  -4  14  -5       15.18      144.59     41.04 o 
  -3  14  -5       27.01      102.80     78.25 o 
   0   1  -4     5391.36     5985.68     51.63 o 
  -1   2  -4     7108.33     7934.78     82.19 o 
   0   2  -4     1611.13     1603.04     22.26 o 
  -2   3  -4     4209.07     4959.40     58.73 o 
  -1   3  -4     6511.74     7177.18     93.39 o 
   0   3  -4     4177.95     4322.34     58.09 o 
  -3   4  -4     2851.44     3111.62     40.93 o 
  -2   4  -4      371.60      400.77     26.83 o 
  -1   4  -4     3970.81     4173.27     51.63 o 
   0   4  -4       95.56       84.86      8.54 o 
  -4   5  -4     5343.27     5518.96     72.54 o 
  -3   5  -4     2819.86     2911.48     39.93 o 
  -2   5  -4     2411.97     2491.70     39.53 o 
  -1   5  -4     5206.07     5323.58     70.25 o 
   0   5  -4     1701.70     1599.58     29.42 o 
  -5   6  -4     2299.86     2397.19     39.49 o 
  -4   6  -4       39.52       30.58      9.13 o 
  -3   6  -4     1687.58     1747.15     32.22 o 
  -2   6  -4      188.44      204.59     14.11 o 
  -1   6  -4     2536.03     2482.56     45.42 o 
   0   6  -4       67.30       60.00     10.47 o 
  -6   7  -4      945.77      833.64     25.92 o 
  -5   7  -4      733.80      676.39     18.91 o 
  -4   7  -4     1624.34     1574.29     31.77 o 
  -3   7  -4     1566.36     1431.80     29.86 o 
  -2   7  -4      880.80      808.88     27.44 o 
  -1   7  -4     1290.52     1139.60     41.43 o 
   0   7  -4     1764.68     1643.15     63.05 o 
  -7   8  -4     1063.83      968.88     68.32 o 
  -6   8  -4       57.07       50.06     14.80 o 
  -5   8  -4     1297.21     1189.26     33.47 o 
  -4   8  -4       35.92       33.97     11.39 o 
  -3   8  -4     1079.65      971.55     44.72 o 
  -2   8  -4       62.46       66.05     13.86 o 
  -1   8  -4      409.42      387.03     32.10 o 
   0   8  -4       26.79       37.81     17.36 o 
  -8   9  -4      985.25      871.04     56.19 o 
  -7   9  -4      647.69      595.68     30.13 o 
  -6   9  -4      624.28      524.96     26.20 o 
  -5   9  -4      367.65      403.03     30.14 o 
  -4   9  -4      782.27      648.93     43.48 o 
  -3   9  -4     1003.57      925.93     37.89 o 
  -2   9  -4      980.44      897.52     70.05 o 
  -1   9  -4      158.70      188.68     33.63 o 
   0   9  -4      491.90      575.96     59.22 o 
  -9  10  -4      455.81      432.70     36.44 o 
  -8  10  -4       21.58       31.52     19.67 o 
  -7  10  -4      634.53      612.65     29.23 o 
  -6  10  -4       22.00      -13.45     16.80 o 
  -5  10  -4      196.43      235.37     24.04 o 
  -4  10  -4       10.08      -15.13     20.13 o 
  -3  10  -4      352.90      365.68     36.59 o 
  -2  10  -4       28.52      -14.65     23.58 o 
  -1  10  -4      322.33      327.55     38.56 o 
   0  10  -4       37.97       21.04     24.99 o 
 -10  11  -4      167.34      145.38     45.59 o 
  -9  11  -4      349.48      375.41     60.92 o 
  -8  11  -4      409.76      453.92     41.89 o 
  -7  11  -4      430.36      457.41     35.75 o 
  -6  11  -4      305.96      302.12     32.45 o 
  -5  11  -4      738.86      660.69     48.61 o 
  -4  11  -4      376.11      398.59     38.95 o 
  -3  11  -4      312.30      368.54     42.30 o 
  -2  11  -4      360.82      360.95     42.60 o 
  -1  11  -4      207.45      330.40     52.63 o 
   0  11  -4      109.50      106.09     47.67 o 
 -11  12  -4       78.11      104.92     46.69 o 
 -10  12  -4       51.10       22.42     43.52 o 
  -9  12  -4      101.59       42.52     40.74 o 
  -8  12  -4        7.56       29.60     25.98 o 
  -7  12  -4      138.65      170.58     34.98 o 
  -6  12  -4       59.26       72.56     25.79 o 
  -5  12  -4      193.24      297.61     53.73 o 
  -4  12  -4       37.26       79.22     32.95 o 
  -3  12  -4      253.13      393.30     72.39 o 
  -2  12  -4        2.14       71.46     34.05 o 
  -1  12  -4       50.59       98.16     68.91 o 
   0  12  -4       18.19       43.70     44.93 o 
 -12  13  -4       44.16       67.77     47.75 o 
 -11  13  -4       72.72      121.28     47.76 o 
 -10  13  -4       82.48       86.54     45.35 o 
  -9  13  -4       89.96       73.89     42.75 o 
  -8  13  -4      187.43      186.57     37.77 o 
  -7  13  -4      118.64      159.14     43.07 o 
  -6  13  -4      162.44      270.30     44.36 o 
  -5  13  -4      125.11      216.01     62.39 o 
  -4  13  -4      112.47      170.10     39.03 o 
  -3  13  -4       78.83       97.39     37.09 o 
  -2  13  -4       70.32      210.60    122.32 o 
  -1  13  -4       57.69      105.58     63.68 o 
   0  13  -4       34.48       64.62     48.49 o 
 -11  14  -4       34.26      154.93     53.27 o 
 -10  14  -4        2.34       69.25     88.88 o 
  -9  14  -4       44.20      102.45     76.83 o 
  -8  14  -4        1.63       45.89     33.45 o 
  -7  14  -4       76.20      121.99     34.62 o 
  -6  14  -4       16.47       59.57     40.61 o 
  -5  14  -4       59.81      105.15     37.81 o 
  -4  14  -4        3.01       34.12     34.47 o 
  -3  14  -4       53.87      125.53    113.96 o 
  -9  15  -4       11.68      116.22    110.95 o 
  -8  15  -4       24.38      152.94     51.34 o 
  -7  15  -4       51.80      210.05    140.27 o 
  -6  15  -4       53.90       77.39     48.84 o 
   0   0  -3   107339.56   122065.41   2365.47 o 
   0   1  -3     1678.08     1884.67     21.77 o 
  -1   2  -3      793.58      909.89     18.74 o 
   0   2  -3    14913.27    16688.10    275.00 o 
  -2   3  -3     2102.12     2342.83     31.05 o 
  -1   3  -3     3359.27     3683.16     48.20 o 
   0   3  -3     1616.35     1750.17     27.31 o 
  -3   4  -3     1475.10     1560.55     26.53 o 
  -2   4  -3    11402.06    12586.74    169.07 o 
  -1   4  -3     3054.03     3211.44     40.69 o 
   0   4  -3     7714.36     8269.04    100.73 o 
  -4   5  -3     2864.17     2958.26     43.66 o 
  -3   5  -3      376.31      355.54     11.00 o 
  -2   5  -3      859.85      899.41     29.37 o 
  -1   5  -3     1717.80     1704.64     29.04 o 
   0   5  -3      379.03      325.26     18.77 o 
  -5   6  -3      967.98      938.34     22.21 o 
  -4   6  -3     6758.56     7078.94     90.56 o 
  -3   6  -3     1007.18      952.16     22.37 o 
  -2   6  -3     9476.63     9508.07    164.80 o 
  -1   6  -3     1474.20     1439.41     28.10 o 
   0   6  -3     4735.48     4390.31     62.18 o 
  -6   7  -3      747.72      636.18     29.28 o 
  -5   7  -3       79.90       66.34     11.98 o 
  -4   7  -3      327.30      318.42     23.32 o 
  -3   7  -3      326.26      336.58     22.35 o 
  -2   7  -3      402.96      427.42     29.81 o 
  -1   7  -3      248.33      214.50     13.99 o 
   0   7  -3      423.74      343.20     29.27 o 
  -7   8  -3      234.05      252.60     20.05 o 
  -6   8  -3     2388.70     2206.28     78.88 o 
  -5   8  -3      667.60      560.39     23.88 o 
  -4   8  -3     3683.00     3545.56    103.01 o 
  -3   8  -3      517.49      469.61     27.16 o 
  -2   8  -3     3549.53     3288.09     86.86 o 
  -1   8  -3      278.73      259.27     27.29 o 
   0   8  -3     1717.09     1641.84    113.06 o 
  -8   9  -3      326.17      333.68     32.68 o 
  -7   9  -3      241.72      194.99     31.28 o 
  -6   9  -3       99.03       93.67     17.81 o 
  -5   9  -3      623.36      541.77     25.90 o 
  -4   9  -3      153.46      150.94     22.63 o 
  -3   9  -3      402.10      316.19     29.12 o 
  -2   9  -3      284.57      258.73     29.07 o 
  -1   9  -3      189.48      163.57     30.22 o 
   0   9  -3        9.97       -8.65     23.54 o 
  -9  10  -3      134.32      194.40     35.62 o 
  -8  10  -3     1378.11     1393.00    147.87 o 
  -7  10  -3      471.61      380.80     25.41 o 
  -6  10  -3     1456.46     1243.86     87.30 o 
  -5  10  -3      180.53      147.25     26.04 o 
  -4  10  -3      672.13      582.87     33.94 o 
  -3  10  -3      164.73      112.39     27.88 o 
  -2  10  -3      672.54      592.49     41.54 o 
  -1  10  -3      216.64      195.91     32.73 o 
   0  10  -3      493.52      557.32     56.37 o 
 -10  11  -3      142.03      108.02     44.23 o 
  -9  11  -3        5.46      -24.56     36.20 o 
  -8  11  -3       63.98       44.60     28.84 o 
  -7  11  -3       69.62       36.53     23.41 o 
  -6  11  -3       14.20        2.65     22.67 o 
  -5  11  -3       40.84       -7.44     22.00 o 
  -4  11  -3       67.44       48.67     33.36 o 
  -3  11  -3      165.01      186.86     35.63 o 
  -2  11  -3       47.49       48.66     31.51 o 
  -1  11  -3      162.60      175.67     36.60 o 
   0  11  -3        0.93      -10.10     40.07 o 
 -11  12  -3       69.94       55.64     46.06 o 
 -10  12  -3      280.67      303.13     82.49 o 
  -9  12  -3      120.31      158.60     51.02 o 
  -8  12  -3      425.02      498.14     46.19 o 
  -7  12  -3      178.95      128.37     27.53 o 
  -6  12  -3      478.46      543.99     39.05 o 
  -5  12  -3      109.26      128.02     28.72 o 
  -4  12  -3      657.01      698.59     59.34 o 
  -3  12  -3       58.87       60.52     32.93 o 
  -2  12  -3      410.89      648.61     90.32 o 
  -1  12  -3       39.46       41.77     42.63 o 
   0  12  -3      126.35      140.40     49.86 o 
 -12  13  -3        0.06        9.97     44.13 o 
 -11  13  -3       12.12        9.35     43.99 o 
 -10  13  -3        3.54       61.17     51.29 o 
  -9  13  -3        1.63       79.52     57.53 o 
  -8  13  -3       45.49       91.44     36.17 o 
  -7  13  -3       19.38       54.54     29.15 o 
  -6  13  -3       26.37       61.82     33.68 o 
  -5  13  -3       39.74       77.20     37.12 o 
  -4  13  -3       22.94       36.13     35.67 o 
  -3  13  -3       75.30      151.93     40.24 o 
  -2  13  -3       12.10       48.46     47.70 o 
  -1  13  -3       11.21       29.92     43.25 o 
   0  13  -3        2.43       27.98     80.77 o 
 -12  14  -3       73.72      185.11    104.19 o 
 -11  14  -3       31.23       67.70     46.29 o 
 -10  14  -3      128.29      247.39    133.08 o 
  -9  14  -3       15.72       87.95     48.10 o 
  -8  14  -3       86.46      213.87     40.40 o 
  -7  14  -3       71.65      139.64     30.58 o 
  -6  14  -3      254.88      348.93     46.08 o 
  -5  14  -3       82.21      112.78     50.44 o 
  -4  14  -3      182.90      346.12     49.67 o 
  -3  14  -3       53.53      129.90     86.42 o 
  -2  14  -3       52.93      185.80    121.46 o 
  -9  15  -3        8.27       40.34     40.03 o 
  -8  15  -3        2.45       98.25     35.66 o 
  -7  15  -3       16.29       39.95    115.07 o 
  -6  15  -3        0.43       84.76     38.65 o 
   0   1  -2    20851.73    24943.38    250.69 o 
  -1   2  -2     5083.48     5990.74     93.49 o 
   0   2  -2     2022.72     2341.31     31.70 o 
  -2   3  -2      526.35      597.22     18.68 o 
  -1   3  -2     2422.23     2864.51     44.78 o 
   0   3  -2     2930.62     3187.07     45.54 o 
  -3   4  -2    13642.30    14917.57    171.66 o 
  -2   4  -2      224.96      251.39     10.12 o 
  -1   4  -2     8171.53     8775.01    102.02 o 
   0   4  -2     2393.90     2472.09     36.32 o 
  -4   5  -2     1543.10     1664.95     28.35 o 
  -3   5  -2     3268.69     3339.64     53.07 o 
  -2   5  -2     5751.85     5931.97    103.36 o 
  -1   5  -2     2205.56     2217.15     34.52 o 
   0   5  -2     7230.70     7524.20     94.82 o 
  -5   6  -2     5973.71     6205.08     83.81 o 
  -4   6  -2     1382.82     1379.42     37.46 o 
  -3   6  -2     7050.94     7679.57     96.03 o 
  -2   6  -2      848.87      768.66     31.71 o 
  -1   6  -2     1502.63     1479.46     30.07 o 
   0   6  -2      649.32      561.65     18.05 o 
  -6   7  -2      895.94      818.53     21.70 o 
  -5   7  -2     2537.23     2341.56     88.25 o 
  -4   7  -2     4164.60     4178.37     67.76 o 
  -3   7  -2     2443.94     2324.86     39.07 o 
  -2   7  -2     4208.98     3976.64     66.18 o 
  -1   7  -2     3189.77     2889.81    104.52 o 
   0   7  -2      492.21      439.13     22.10 o 
  -7   8  -2     1555.81     1349.83     63.46 o 
  -6   8  -2      301.68      296.53     20.10 o 
  -5   8  -2      373.91      301.24     19.59 o 
  -4   8  -2      452.34      434.91     22.99 o 
  -3   8  -2     1185.07     1079.31     48.75 o 
  -2   8  -2      153.15      157.23     33.30 o 
  -1   8  -2     1466.39     1443.88    105.59 o 
   0   8  -2       70.99       73.64     18.37 o 
  -8   9  -2     1150.91     1032.08     95.16 o 
  -7   9  -2      937.63      788.02     51.88 o 
  -6   9  -2      686.32      613.45     42.07 o 
  -5   9  -2     1579.40     1448.55     52.07 o 
  -4   9  -2      879.58      761.05     36.04 o 
  -3   9  -2     1028.63      807.59     48.15 o 
  -2   9  -2      614.76      507.22     36.37 o 
  -1   9  -2      434.13      409.26     53.76 o 
   0   9  -2      505.85      499.06     58.49 o 
  -9  10  -2      223.34      171.59     45.50 o 
  -8  10  -2       50.00        8.91     33.48 o 
  -7  10  -2      763.11      596.91     45.42 o 
  -6  10  -2        7.66      -31.26     20.84 o 
  -5  10  -2      479.89      422.55     33.77 o 
  -4  10  -2      223.89      214.55     53.44 o 
  -3  10  -2      604.27      541.45     70.99 o 
  -2  10  -2       40.22        1.72     24.46 o 
  -1  10  -2      315.92      310.81     36.66 o 
   0  10  -2       43.12       55.11     69.83 o 
 -10  11  -2      167.63      178.02     47.24 o 
  -9  11  -2      366.16      289.57     51.44 o 
  -8  11  -2      480.07      572.68     44.62 o 
  -7  11  -2      311.29      313.49     37.56 o 
  -6  11  -2      437.11      432.07     36.34 o 
  -5  11  -2      177.10      143.62     29.12 o 
  -4  11  -2      647.63      659.58     38.67 o 
  -3  11  -2      270.82      303.34     50.49 o 
  -2  11  -2      265.92      363.49     41.92 o 
  -1  11  -2       87.31       92.66     41.89 o 
   0  11  -2      226.54      286.68     58.63 o 
 -11  12  -2      165.47       77.71     46.71 o 
 -10  12  -2       39.85       27.43     45.45 o 
  -9  12  -2      181.21      122.37     47.50 o 
  -8  12  -2        3.54       -5.05     26.77 o 
  -7  12  -2      115.59       72.93     27.90 o 
  -6  12  -2       15.41      -12.54     22.39 o 
  -5  12  -2      131.78      201.17     32.49 o 
  -4  12  -2        0.70       55.62     34.53 o 
  -3  12  -2      194.22      250.19     40.14 o 
  -2  12  -2       24.12       14.66     71.24 o 
  -1  12  -2      106.19      189.98     54.61 o 
   0  12  -2        5.93        6.23     43.69 o 
 -12  13  -2       78.88      121.54     90.97 o 
 -11  13  -2      112.48      177.70     54.20 o 
 -10  13  -2       61.08      113.22    100.07 o 
  -9  13  -2      131.54      113.23     49.17 o 
  -8  13  -2       99.85      164.59     56.70 o 
  -7  13  -2      229.89      257.98     36.66 o 
  -6  13  -2      184.35      220.28     40.88 o 
  -5  13  -2      261.93      296.60     74.28 o 
  -4  13  -2      233.22      354.05     54.04 o 
  -3  13  -2      177.58      221.76     81.56 o 
  -2  13  -2      113.02      118.78     51.96 o 
  -1  13  -2       46.36       94.35     87.78 o 
   0  13  -2       31.36       97.00     79.48 o 
 -12  14  -2        7.12       50.34     96.81 o 
 -11  14  -2       87.10      197.18     55.93 o 
 -10  14  -2        8.62       82.18     75.91 o 
  -9  14  -2       50.66      108.87     54.32 o 
  -8  14  -2        0.76       92.98     37.91 o 
  -7  14  -2       85.20       93.00     43.35 o 
  -6  14  -2       17.08       96.44     37.99 o 
  -5  14  -2      148.37      193.35     43.04 o 
  -4  14  -2        1.17       21.78     43.27 o 
  -3  14  -2       34.58      129.47     52.07 o 
  -2  14  -2        3.48       57.74     90.05 o 
 -10  15  -2       42.82      104.53     50.09 o 
  -9  15  -2       46.83       90.08     77.33 o 
  -8  15  -2       45.73      228.72     83.73 o 
  -7  15  -2       33.84       91.77     37.34 o 
  -6  15  -2       53.92      195.55     60.64 o 
  -5  15  -2       36.87       53.89     89.86 o 
   0   1  -1    10064.15    12422.96    221.50 o 
  -1   2  -1     9154.39    10904.94    246.34 o 
   0   2  -1      666.41      718.50     12.79 o 
  -2   3  -1    22715.95    26613.11    322.51 o 
  -1   3  -1    31780.29    36411.83    492.83 o 
   0   3  -1     4931.06     5133.28     62.87 o 
  -3   4  -1     3617.05     3896.30     51.77 o 
  -2   4  -1     1187.83     1187.41     20.90 o 
  -1   4  -1     2791.11     2949.12     56.40 o 
   0   4  -1      993.24      906.98     21.15 o 
  -4   5  -1     6694.88     6854.48    104.25 o 
  -3   5  -1     2355.49     2322.01     39.65 o 
  -2   5  -1     4864.62     4934.53     85.51 o 
  -1   5  -1     8034.91     8310.72    119.57 o 
   0   5  -1     8896.39     9082.05    123.24 o 
  -5   6  -1     1624.43     1615.35     34.35 o 
  -4   6  -1     1947.30     1968.93     43.30 o 
  -3   6  -1     1353.89     1367.38     33.92 o 
  -2   6  -1      809.43      788.04     51.80 o 
  -1   6  -1     6973.28     6977.09     99.03 o 
   0   6  -1      676.13      644.95     21.93 o 
  -6   7  -1     3354.02     2985.41     48.64 o 
  -5   7  -1     4123.89     3718.99     99.66 o 
  -4   7  -1     1216.07     1078.26     33.89 o 
  -3   7  -1     2883.77     2659.75     42.11 o 
  -2   7  -1     5547.28     5168.29    131.01 o 
  -1   7  -1     1340.16     1161.42     41.97 o 
   0   7  -1     2090.40     1784.49     59.19 o 
  -7   8  -1     1473.83     1391.65     50.04 o 
  -6   8  -1      115.39      114.57     17.01 o 
  -5   8  -1     1783.67     1587.83     50.56 o 
  -4   8  -1      601.23      558.50     23.37 o 
  -3   8  -1     2057.97     1804.84     49.10 o 
  -2   8  -1       84.96      106.49     23.27 o 
  -1   8  -1     1098.72      965.46     84.62 o 
   0   8  -1      235.86      211.10     31.06 o 
  -8   9  -1      398.46      416.52     40.77 o 
  -7   9  -1      870.18      807.54     41.36 o 
  -6   9  -1      884.19      724.49     42.20 o 
  -5   9  -1     1193.16     1050.24     32.95 o 
  -4   9  -1      879.12      697.45     35.54 o 
  -3   9  -1     1660.28     1406.81     96.54 o 
  -2   9  -1      890.95      751.77     58.45 o 
  -1   9  -1      484.53      522.14     46.44 o 
   0   9  -1      563.70      580.36    108.17 o 
  -9  10  -1      504.84      430.88     51.64 o 
  -8  10  -1       45.58       20.86     30.85 o 
  -7  10  -1      894.72      679.60     37.03 o 
  -6  10  -1      294.98      256.15     29.27 o 
  -5  10  -1      622.08      513.14     51.02 o 
  -4  10  -1      448.21      444.44     35.09 o 
  -3  10  -1      809.04      640.23     37.05 o 
  -2  10  -1       11.40       15.20     27.77 o 
  -1  10  -1      355.37      399.33     82.21 o 
   0  10  -1       10.99      -18.22     41.49 o 
 -10  11  -1      144.25      160.46     48.43 o 
  -9  11  -1      645.25      590.58     65.39 o 
  -8  11  -1      712.11      648.59     89.25 o 
  -7  11  -1      396.12      376.91     43.65 o 
  -6  11  -1      345.68      307.11     32.96 o 
  -5  11  -1      403.63      384.02     36.47 o 
  -4  11  -1      445.89      437.35     40.55 o 
  -3  11  -1      626.22      726.17    104.72 o 
  -2  11  -1      310.63      380.72     46.24 o 
  -1  11  -1      236.07      298.58     54.21 o 
   0  11  -1      163.23      165.13     48.27 o 
 -11  12  -1       87.67      110.43     50.20 o 
 -10  12  -1      153.68      250.54     55.76 o 
  -9  12  -1      367.69      382.25     57.57 o 
  -8  12  -1       11.05       39.42     26.23 o 
  -7  12  -1      296.54      274.09     33.38 o 
  -6  12  -1       21.19      -12.88     23.34 o 
  -5  12  -1      317.36      442.15     70.86 o 
  -4  12  -1       18.20       62.48     41.69 o 
  -3  12  -1      391.29      486.27     75.67 o 
  -2  12  -1       10.55       40.24     43.18 o 
  -1  12  -1      249.26      165.38     50.51 o 
   0  12  -1       15.12        6.38     46.72 o 
 -12  13  -1       70.51      147.84     56.76 o 
 -11  13  -1      104.05      192.79     57.09 o 
 -10  13  -1      231.91      529.41     73.39 o 
  -9  13  -1      239.35      231.16     57.16 o 
  -8  13  -1      179.55      221.44     42.88 o 
  -7  13  -1      259.28      274.63     37.38 o 
  -6  13  -1      132.41      152.73     33.50 o 
  -5  13  -1      125.49      176.10     42.18 o 
  -4  13  -1      107.09      171.55     41.53 o 
  -3  13  -1      187.43      286.82    106.27 o 
  -2  13  -1      178.32      189.76     53.45 o 
  -1  13  -1       69.63      137.87     51.35 o 
   0  13  -1       56.94       68.12     53.14 o 
 -12  14  -1        7.26       85.24     52.19 o 
 -11  14  -1       72.89      250.29    143.59 o 
 -10  14  -1        3.70       36.22     50.30 o 
  -9  14  -1       88.44      136.99     63.00 o 
  -8  14  -1        1.47       41.66     50.13 o 
  -7  14  -1       60.16      112.11     33.99 o 
  -6  14  -1        2.22       50.74     40.53 o 
  -5  14  -1       37.45      111.18     37.39 o 
  -4  14  -1       18.56       96.56    104.74 o 
  -3  14  -1       92.77      149.34     51.30 o 
  -2  14  -1       11.29       67.43     68.04 o 
 -10  15  -1       47.86      164.24     58.03 o 
  -9  15  -1       30.35      144.92     53.81 o 
  -8  15  -1       50.95      232.25     64.99 o 
  -7  15  -1       59.33      128.06     39.79 o 
  -6  15  -1      101.46      224.94     47.24 o 
  -5  15  -1       63.19      134.49     80.04 o 
   0   1   0     6520.74     7279.58    146.68 o 
  -1   2   0     3828.17     4470.77     66.37 o 
   0   2   0    13176.99    15029.27    225.15 o 
  -2   3   0     6238.40     7219.21    106.41 o 
  -1   3   0    29210.24    33657.65    829.84 o 
   0   3   0      438.87      466.06     31.89 o 
  -3   4   0    11326.19    11684.24    149.72 o 
  -2   4   0     1895.72     1991.57     33.66 o 
  -1   4   0    23534.48    26668.42    678.04 o 
   0   4   0     7186.25     7278.11    140.72 o 
  -4   5   0      550.03      521.82     17.18 o 
  -3   5   0      623.19      640.35     23.42 o 
  -2   5   0     2377.69     2277.34     47.63 o 
  -1   5   0     2167.10     2035.90     36.91 o 
   0   5   0        5.04      -13.50      9.00 o 
  -5   6   0     1965.52     1731.49     34.90 o 
  -4   6   0    23530.55    23271.13    526.54 o 
  -3   6   0     3640.73     3352.11     54.70 o 
  -2   6   0    15311.19    15283.23    275.22 o 
  -1   6   0     2423.47     2541.77     45.86 o 
   0   6   0     3250.85     2878.72     76.20 o 
  -6   7   0     1289.84     1105.52     38.25 o 
  -5   7   0      117.65      131.01     19.78 o 
  -4   7   0        1.31       -9.88      8.69 o 
  -3   7   0     1164.20     1028.19     35.25 o 
  -2   7   0     1873.92     1865.52     82.53 o 
  -1   7   0       95.12      125.47     15.28 o 
   0   7   0     2043.70     1866.48     67.34 o 
  -7   8   0      844.97      746.34     51.21 o 
  -6   8   0     2868.07     2447.23     70.11 o 
  -5   8   0     2176.39     1891.11     40.55 o 
  -4   8   0     4835.19     4316.39     71.22 o 
  -3   8   0      280.62      247.34     30.87 o 
  -2   8   0     4941.04     4394.49    144.87 o 
  -1   8   0      724.68      618.87     41.86 o 
   0   8   0     1755.97     1425.01     50.43 o 
  -8   9   0      170.04      185.51     26.95 o 
  -7   9   0      250.59      201.51     25.10 o 
  -6   9   0       99.60       98.87     29.89 o 
  -5   9   0     1134.69      929.61     40.18 o 
  -4   9   0      107.46       69.49     23.24 o 
  -3   9   0      645.00      542.61     45.66 o 
  -2   9   0      262.49      212.16     39.24 o 
  -1   9   0       50.68       60.10     25.82 o 
   0   9   0       25.85      -26.71     30.84 o 
  -9  10   0       51.14       15.18     49.36 o 
  -8  10   0     2850.61     2709.89    336.60 o 
  -7  10   0     1289.32      983.94     42.43 o 
  -6  10   0     1441.25     1186.52     44.90 o 
  -5  10   0      139.78       96.21     26.62 o 
  -4  10   0     1262.49     1184.96     77.09 o 
  -3  10   0        1.39      -33.44     22.29 o 
  -2  10   0      913.59      815.62     79.36 o 
  -1  10   0      513.02      595.27     44.30 o 
   0  10   0      734.91      712.86     62.15 o 
 -10  11   0       73.68       80.10     42.47 o 
  -9  11   0        0.39       46.56     42.67 o 
  -8  11   0       42.63       57.35     25.35 o 
  -7  11   0        4.92      -27.90     21.02 o 
  -6  11   0       17.11      -34.56     23.04 o 
  -5  11   0        7.17      -23.88     24.42 o 
  -4  11   0       11.12        9.77     32.08 o 
  -3  11   0       38.94       61.00     30.70 o 
  -2  11   0        5.59      -10.89     28.73 o 
  -1  11   0      152.83      171.08     47.46 o 
   0  11   0        1.63        3.30     40.70 o 
 -11  12   0      207.50      158.95     52.98 o 
 -10  12   0     1040.02     1304.90    122.35 o 
  -9  12   0      184.01      228.44     52.87 o 
  -8  12   0      540.24      607.42     54.69 o 
  -7  12   0      216.93      195.36     32.74 o 
  -6  12   0      381.01      367.43     40.08 o 
  -5  12   0      251.37      329.49     37.95 o 
  -4  12   0     1065.78      930.62     61.05 o 
  -3  12   0      193.17      228.72     76.45 o 
  -2  12   0      328.43      361.38    109.84 o 
  -1  12   0      187.33      180.88     58.39 o 
   0  12   0      355.72      424.20     66.22 o 
 -12  13   0        9.66       37.07     50.68 o 
 -11  13   0       32.57       85.53     56.34 o 
 -10  13   0       77.92      153.77     57.05 o 
  -9  13   0        0.62       62.93     47.45 o 
  -8  13   0      184.71      239.22     36.84 o 
  -7  13   0        8.44       12.05     29.03 o 
  -6  13   0       58.25       34.76     29.69 o 
  -5  13   0       64.92       99.64     37.22 o 
  -4  13   0       93.02       91.08     39.11 o 
  -3  13   0      118.78      201.11     55.95 o 
  -2  13   0        5.82       -2.80     51.76 o 
  -1  13   0       55.01      137.94     58.73 o 
   0  13   0        0.48       50.90     61.34 o 
 -12  14   0      115.00      185.03     57.93 o 
 -11  14   0       88.39      212.82     61.85 o 
 -10  14   0      208.99      426.01     69.84 o 
  -9  14   0       36.35      121.47     57.22 o 
  -8  14   0      179.25      185.48     35.07 o 
  -7  14   0       62.33       71.12     32.93 o 
  -6  14   0      349.17      383.71     95.83 o 
  -5  14   0       90.64      148.20     45.86 o 
  -4  14   0      395.51      676.86     80.27 o 
  -3  14   0       94.67      113.75     50.75 o 
  -2  14   0      102.65      157.41     92.45 o 
 -10  15   0        8.73       42.97    107.32 o 
  -9  15   0       15.12       -0.22     58.82 o 
  -8  15   0        0.10       70.78     33.25 o 
  -7  15   0        0.28       37.53     38.83 o 
  -6  15   0        0.57       70.77     84.39 o 
  -5  15   0       25.82      134.06     70.07 o 
   0   1   1    10429.66    12155.27    195.25 o 
  -1   2   1     9062.69    10295.13    176.84 o 
   0   2   1      661.81      719.97     15.44 o 
  -2   3   1    21729.62    24707.34    401.72 o 
  -1   3   1    30436.19    34912.24    548.16 o 
   0   3   1     4543.57     4742.38     70.85 o 
  -3   4   1     4033.41     4397.59     61.00 o 
  -2   4   1     1179.28     1222.20     25.64 o 
  -1   4   1     2740.38     3052.48     51.88 o 
   0   4   1     1005.37      925.51     21.68 o 
  -4   5   1     6203.66     6324.43     95.44 o 
  -3   5   1     2154.54     2058.75     37.39 o 
  -2   5   1     5114.91     5222.66     98.00 o 
  -1   5   1     7509.68     7898.53    157.35 o 
   0   5   1     9102.46     9603.91    127.22 o 
  -5   6   1     1802.41     1803.13     35.37 o 
  -4   6   1     1968.78     2042.07     36.30 o 
  -3   6   1     1530.96     1500.04     34.62 o 
  -2   6   1      798.99      768.32     29.90 o 
  -1   6   1     6817.46     6887.82     98.95 o 
   0   6   1      660.61      639.56     23.54 o 
  -6   7   1     3238.92     2864.23     62.36 o 
  -5   7   1     4277.76     3957.33     62.26 o 
  -4   7   1     1300.88     1185.60     25.92 o 
  -3   7   1     3001.60     2726.72     58.62 o 
  -2   7   1     5732.04     5544.00     97.53 o 
  -1   7   1     1402.69     1211.25     31.50 o 
   0   7   1     1929.43     1766.61    125.87 o 
  -7   8   1     1509.37     1484.97    120.31 o 
  -6   8   1      121.89      134.36     16.60 o 
  -5   8   1     1650.79     1469.11     39.15 o 
  -4   8   1      596.21      576.93     33.84 o 
  -3   8   1     2035.97     1848.89     54.64 o 
  -2   8   1       78.98       74.31     22.17 o 
  -1   8   1     1164.90      973.49     75.23 o 
   0   8   1      239.41      198.33     27.53 o 
  -8   9   1      397.78      383.42     37.61 o 
  -7   9   1      828.46      748.02     50.82 o 
  -6   9   1      899.38      781.20     51.60 o 
  -5   9   1     1288.96     1197.65     44.30 o 
  -4   9   1      842.38      789.36     38.69 o 
  -3   9   1     1611.50     1415.85     48.45 o 
  -2   9   1      856.33      778.64     39.21 o 
  -1   9   1      431.16      377.13     30.67 o 
   0   9   1      532.46      561.74     56.45 o 
  -9  10   1      475.42      402.60     57.40 o 
  -8  10   1       49.70       56.97     31.42 o 
  -7  10   1      879.84      665.60     47.99 o 
  -6  10   1      288.81      256.80     30.38 o 
  -5  10   1      599.70      482.95     35.86 o 
  -4  10   1      449.14      461.35     37.60 o 
  -3  10   1      814.11      662.98     38.09 o 
  -2  10   1       13.06       21.52     23.89 o 
  -1  10   1      345.30      310.65     55.38 o 
   0  10   1       11.82      -15.54     38.95 o 
 -10  11   1      135.19      171.19     52.15 o 
  -9  11   1      626.18      546.70     42.49 o 
  -8  11   1      698.91      721.61     49.54 o 
  -7  11   1      368.26      341.46     35.64 o 
  -6  11   1      328.78      385.15     38.74 o 
  -5  11   1      359.48      313.88     36.56 o 
  -4  11   1      432.55      467.35     46.67 o 
  -3  11   1      602.93      722.74     49.28 o 
  -2  11   1      304.08      364.08     56.52 o 
  -1  11   1      220.14      167.46     51.67 o 
   0  11   1      159.82      179.22     52.06 o 
 -11  12   1       92.99       79.85     50.15 o 
 -10  12   1      152.23      270.26     72.96 o 
  -9  12   1      374.99      343.67     44.11 o 
  -8  12   1       10.68       21.69     27.76 o 
  -7  12   1      281.87      332.60     37.02 o 
  -6  12   1       21.02      -20.94     27.51 o 
  -5  12   1      326.24      346.84     37.91 o 
  -4  12   1       16.05       23.25     29.16 o 
  -3  12   1      378.89      337.90     67.49 o 
  -2  12   1       10.28       -8.57     48.38 o 
  -1  12   1      243.77      193.28     54.94 o 
   0  12   1       13.95      -22.82     45.93 o 
 -12  13   1       69.22      107.81     54.55 o 
 -11  13   1      104.42      151.28     56.12 o 
 -10  13   1      224.81      229.38     59.81 o 
  -9  13   1      235.82      300.35     61.58 o 
  -8  13   1      168.52      198.00     45.97 o 
  -7  13   1      254.83      292.88     39.38 o 
  -6  13   1      121.72       92.66     33.20 o 
  -5  13   1      130.59      165.40     41.74 o 
  -4  13   1      112.94      117.67     50.57 o 
  -3  13   1      192.04      271.57     62.45 o 
  -2  13   1      176.27      252.15     59.21 o 
  -1  13   1       66.95       61.77     51.64 o 
   0  13   1       54.98      118.26    110.82 o 
 -12  14   1        6.17       83.21     57.47 o 
 -11  14   1       74.05       98.91     69.83 o 
 -10  14   1        4.77       40.99     55.59 o 
  -9  14   1       85.47      128.53     57.88 o 
  -8  14   1        1.86       27.35     31.93 o 
  -7  14   1       59.00       64.48     33.36 o 
  -6  14   1        2.54       57.49     39.03 o 
  -5  14   1       42.24       89.84     88.82 o 
  -4  14   1       18.57       71.28     53.96 o 
  -3  14   1       89.20      146.13     87.96 o 
  -2  14   1       11.16       -2.63     48.85 o 
 -10  15   1       51.67       74.15     82.37 o 
  -9  15   1       31.05       15.14     52.41 o 
  -8  15   1       53.25       73.58     32.87 o 
  -7  15   1       57.16       84.75     78.48 o 
  -6  15   1      100.43      247.44     62.74 o 
  -5  15   1       63.65       84.90     55.22 o 
   0   1   2    20431.54    23245.96    637.68 o 
  -1   2   2     4894.12     5512.92    139.51 o 
   0   2   2     2029.14     2246.49     55.60 o 
  -2   3   2      812.24      956.80     47.94 o 
  -1   3   2     2979.87     3452.64     60.31 o 
   0   3   2     2653.93     2816.78     47.05 o 
  -3   4   2    13216.64    14096.06    268.00 o 
  -2   4   2      225.29      210.06     14.58 o 
  -1   4   2     7909.79     8598.91    125.79 o 
   0   4   2     2392.42     2491.23     44.78 o 
  -4   5   2     1621.02     1755.67     32.13 o 
  -3   5   2     3145.74     3164.73     68.52 o 
  -2   5   2     5734.53     5856.78    108.48 o 
  -1   5   2     2368.59     2435.25     45.82 o 
   0   5   2     7420.99     7919.92    119.97 o 
  -5   6   2     5877.36     6010.74     99.41 o 
  -4   6   2     1378.53     1399.78     28.53 o 
  -3   6   2     6872.30     7341.57    137.58 o 
  -2   6   2      836.08      766.44     23.79 o 
  -1   6   2     1620.63     1663.88     44.48 o 
   0   6   2      639.15      572.37     22.89 o 
  -6   7   2      963.57      946.28     28.01 o 
  -5   7   2     2625.41     2459.11     44.15 o 
  -4   7   2     4078.35     4040.42     73.15 o 
  -3   7   2     2400.48     2303.76     61.99 o 
  -2   7   2     4283.04     4220.29     67.00 o 
  -1   7   2     3109.00     2893.94     53.44 o 
   0   7   2      553.59      504.29     24.87 o 
  -7   8   2     1574.35     1352.38     43.75 o 
  -6   8   2      294.70      348.11     26.13 o 
  -5   8   2      415.37      411.04     35.03 o 
  -4   8   2      466.23      477.12     47.72 o 
  -3   8   2     1224.55     1046.03     39.22 o 
  -2   8   2      158.74      139.20     23.82 o 
  -1   8   2     1417.44     1435.40     85.20 o 
   0   8   2       68.80       89.47     22.31 o 
  -8   9   2     1099.63      894.84     74.85 o 
  -7   9   2      911.30      720.46     44.67 o 
  -6   9   2      644.39      649.26     46.67 o 
  -5   9   2     1560.11     1573.10     61.44 o 
  -4   9   2      818.51      733.11     48.85 o 
  -3   9   2     1077.53     1073.34     44.00 o 
  -2   9   2      569.44      625.33     36.23 o 
  -1   9   2      402.48      380.15     31.64 o 
   0   9   2      486.04      404.46     55.45 o 
  -9  10   2      199.30      165.07     50.47 o 
  -8  10   2       49.97       23.19     50.23 o 
  -7  10   2      769.81      904.76     89.59 o 
  -6  10   2        9.35       20.62     22.41 o 
  -5  10   2      459.34      459.55     37.57 o 
  -4  10   2      233.82      212.50     30.43 o 
  -3  10   2      643.03      625.54     39.02 o 
  -2  10   2       40.54       35.04     23.83 o 
  -1  10   2      311.04      265.78     50.63 o 
   0  10   2       37.94        3.13     39.90 o 
 -10  11   2      157.13      227.81     57.73 o 
  -9  11   2      367.75      414.55    120.54 o 
  -8  11   2      477.68      560.22     60.77 o 
  -7  11   2      269.49      193.13     31.00 o 
  -6  11   2      444.53      464.98     40.41 o 
  -5  11   2      160.84      121.07     30.00 o 
  -4  11   2      666.86      675.40     43.24 o 
  -3  11   2      283.90      325.84     37.00 o 
  -2  11   2      265.33      182.71     50.10 o 
  -1  11   2       77.54       54.85     43.02 o 
   0  11   2      205.15      244.63     56.79 o 
 -11  12   2      160.62      165.27     63.02 o 
 -10  12   2       43.06        9.91     46.34 o 
  -9  12   2      179.54      176.46     64.37 o 
  -8  12   2        2.64       -5.83     25.24 o 
  -7  12   2      115.78       88.97     30.91 o 
  -6  12   2       14.90       21.05     28.55 o 
  -5  12   2      134.21      149.77     33.29 o 
  -4  12   2        0.79       11.47     29.44 o 
  -3  12   2      191.30      113.20     49.66 o 
  -2  12   2       21.81       29.65     90.72 o 
  -1  12   2      106.46       67.53     53.38 o 
   0  12   2        7.05      -13.45     56.30 o 
 -12  13   2       76.10      105.52     56.92 o 
 -11  13   2      107.01      135.45     60.49 o 
 -10  13   2       62.95       69.78     57.18 o 
  -9  13   2      148.23      165.10     40.62 o 
  -8  13   2       94.26      108.52     33.55 o 
  -7  13   2      229.41      293.10     40.84 o 
  -6  13   2      170.89      138.26     48.88 o 
  -5  13   2      250.28      284.54     40.17 o 
  -4  13   2      217.50      180.12     61.72 o 
  -3  13   2      178.38      242.51     61.71 o 
  -2  13   2      113.24       80.16     57.50 o 
  -1  13   2       46.32       -1.41     51.39 o 
   0  13   2       31.14       33.90     52.79 o 
 -12  14   2        8.26      -14.60     61.54 o 
 -11  14   2       89.29       79.73     57.55 o 
 -10  14   2        8.37       -0.38     58.42 o 
  -9  14   2       50.25       81.60     40.53 o 
  -8  14   2        1.28      -17.93     30.22 o 
  -7  14   2       86.65       47.24     41.75 o 
  -6  14   2       16.53       28.85     36.40 o 
  -5  14   2      140.41      270.26    190.24 o 
  -4  14   2        1.52       61.89     55.35 o 
  -3  14   2       35.93      112.59     56.35 o 
  -2  14   2        3.99      -35.66     49.61 o 
 -10  15   2       41.44       98.88     67.76 o 
  -9  15   2       47.79       40.78     52.26 o 
  -8  15   2       44.63        3.57     37.38 o 
  -7  15   2       31.16       32.26     60.02 o 
  -6  15   2       55.08       89.06     50.75 o 
  -5  15   2       37.46       98.31     61.35 o 
  -1   2   3      775.42      865.50     41.37 o 
   0   2   3    14629.02    16059.42    317.00 o 
  -2   3   3     2164.69     2381.11     60.20 o 
  -1   3   3     3603.25     3811.49     87.32 o 
   0   3   3     1511.49     1547.55     35.69 o 
  -3   4   3     1563.90     1605.69     38.36 o 
  -2   4   3    10945.63    11406.96    239.86 o 
  -1   4   3     2833.75     2915.19     50.83 o 
   0   4   3     7439.79     7762.41    129.80 o 
  -4   5   3     2821.41     2886.07     78.15 o 
  -3   5   3      365.37      310.28     21.04 o 
  -2   5   3      864.00      826.19     22.86 o 
  -1   5   3     1755.31     1798.26     37.27 o 
   0   5   3      338.96      365.28     31.53 o 
  -5   6   3      935.52      933.48     25.66 o 
  -4   6   3     6985.06     7150.63    118.00 o 
  -3   6   3     1006.10      939.98     25.63 o 
  -2   6   3     9558.79     9747.46    234.16 o 
  -1   6   3     1466.05     1413.49     36.27 o 
   0   6   3     4572.24     4382.26     69.43 o 
  -6   7   3      738.82      703.82     27.02 o 
  -5   7   3       72.18       64.59      9.77 o 
  -4   7   3      294.68      334.69     20.55 o 
  -3   7   3      324.83      308.64     27.14 o 
  -2   7   3      434.66      434.95     40.24 o 
  -1   7   3      210.97      230.27     19.61 o 
   0   7   3      449.05      404.73     23.37 o 
  -7   8   3      249.25      303.07     28.50 o 
  -6   8   3     2342.94     2211.07     53.93 o 
  -5   8   3      699.95      613.09     28.00 o 
  -4   8   3     3696.38     3460.83     85.59 o 
  -3   8   3      472.63      482.00     35.90 o 
  -2   8   3     3494.95     3405.12     72.82 o 
  -1   8   3      278.16      213.43     25.87 o 
   0   8   3     1703.19     1738.96     94.88 o 
  -8   9   3      337.98      458.29     56.69 o 
  -7   9   3      226.82      141.76     35.10 o 
  -6   9   3      108.74       75.45     31.37 o 
  -5   9   3      635.23      680.85     48.05 o 
  -4   9   3      140.02      119.03     30.69 o 
  -3   9   3      408.53      376.30     32.32 o 
  -2   9   3      293.12      272.03     30.10 o 
  -1   9   3      180.93      150.67     34.15 o 
   0   9   3        6.35      -25.19     35.29 o 
  -9  10   3      123.76      154.53     56.24 o 
  -8  10   3     1369.41     1235.73     73.34 o 
  -7  10   3      494.61      497.47     48.94 o 
  -6  10   3     1467.20     1536.39    167.45 o 
  -5  10   3      199.49      242.73     41.09 o 
  -4  10   3      653.75      710.41     41.01 o 
  -3  10   3      146.65      125.60     29.22 o 
  -2  10   3      669.13      671.84     53.29 o 
  -1  10   3      217.48      212.50     47.94 o 
   0  10   3      488.28      527.66     58.59 o 
 -10  11   3      136.44      119.44     56.24 o 
  -9  11   3        4.41      -52.63     43.30 o 
  -8  11   3       62.31      -30.02     32.95 o 
  -7  11   3       64.37       58.72     38.52 o 
  -6  11   3       10.26       -5.93     26.56 o 
  -5  11   3       36.51        9.71     25.15 o 
  -4  11   3       60.58       53.45     29.15 o 
  -3  11   3      153.03      148.80     42.07 o 
  -2  11   3       51.70       29.73     43.01 o 
  -1  11   3      156.77      133.94     48.45 o 
   0  11   3        1.25      -37.97     45.51 o 
 -11  12   3       71.09       23.83     52.46 o 
 -10  12   3      301.29      436.08    155.08 o 
  -9  12   3      117.44       61.06     51.52 o 
  -8  12   3      408.40      463.52     93.02 o 
  -7  12   3      166.48      132.86     34.34 o 
  -6  12   3      454.60      496.74     43.54 o 
  -5  12   3      117.77       93.08     35.58 o 
  -4  12   3      670.19      570.78     54.11 o 
  -3  12   3       60.54      108.86     47.23 o 
  -2  12   3      393.34      545.00     69.77 o 
  -1  12   3       42.60       17.27     50.74 o 
   0  12   3      132.60      180.39     63.89 o 
 -12  13   3        0.69      -46.98     51.45 o 
 -11  13   3       12.23        0.60     54.48 o 
 -10  13   3        4.32      -83.07     55.38 o 
  -9  13   3        0.95       14.71     34.35 o 
  -8  13   3       49.69       56.86     36.99 o 
  -7  13   3       21.41       18.57     31.66 o 
  -6  13   3       26.05       51.41     33.56 o 
  -5  13   3       39.00       25.05     41.82 o 
  -4  13   3       24.57        6.89     49.24 o 
  -3  13   3       77.79       72.55     52.13 o 
  -2  13   3       11.70      -31.99     47.10 o 
  -1  13   3       12.91      -56.15     51.95 o 
   0  13   3        2.41      -24.30     56.66 o 
 -12  14   3       73.30      110.69     66.50 o 
 -11  14   3       33.14       20.74     60.40 o 
 -10  14   3      127.48      206.98    124.59 o 
  -9  14   3       17.16       40.09     35.07 o 
  -8  14   3       88.32       71.60     38.85 o 
  -7  14   3       67.35      117.66     35.73 o 
  -6  14   3      252.35      296.54     54.01 o 
  -5  14   3       81.79       44.67     89.13 o 
  -4  14   3      186.97      276.20     64.11 o 
  -3  14   3       55.44       77.33     53.51 o 
  -2  14   3       50.77       39.05     57.05 o 
  -9  15   3        9.06        4.01     37.93 o 
  -8  15   3        2.42      -41.20     32.67 o 
  -7  15   3       14.17       20.56     66.20 o 
  -6  15   3        0.52       45.80     80.34 o 
  -1   2   4     7259.33     7981.12    164.80 o 
   0   2   4     1608.28     1516.17     62.42 o 
  -2   3   4     4318.44     4994.47    112.73 o 
  -1   3   4     6489.11     6806.82    147.65 o 
   0   3   4     4123.55     4027.48     75.77 o 
  -3   4   4     2590.47     2612.53     70.63 o 
  -2   4   4      376.18      327.04     24.99 o 
  -1   4   4     3941.33     3988.47     76.44 o 
   0   4   4       96.26      103.83     10.73 o 
  -4   5   4     5130.13     5086.92     81.81 o 
  -3   5   4     2721.10     2654.18     74.50 o 
  -2   5   4     2396.07     2337.78     62.84 o 
  -1   5   4     5150.95     5166.27     82.97 o 
   0   5   4     1705.22     1610.58     36.15 o 
  -5   6   4     2323.32     2332.31     61.31 o 
  -4   6   4       38.98       26.08     11.11 o 
  -3   6   4     1639.27     1603.06     36.12 o 
  -2   6   4      185.10      212.24     16.47 o 
  -1   6   4     2560.75     2484.16     69.06 o 
   0   6   4       67.17       84.62     15.04 o 
  -6   7   4     1011.10      912.31     27.71 o 
  -5   7   4      788.84      757.35     29.34 o 
  -4   7   4     1619.12     1529.91     37.10 o 
  -3   7   4     1533.65     1381.49     35.31 o 
  -2   7   4      851.59      757.74     33.44 o 
  -1   7   4     1251.87     1131.66     35.78 o 
   0   7   4     1710.42     1686.97     40.68 o 
  -7   8   4     1075.48     1126.50     77.37 o 
  -6   8   4       53.71       40.94     18.17 o 
  -5   8   4     1260.53     1266.28     55.08 o 
  -4   8   4       36.11       42.30     23.31 o 
  -3   8   4     1028.64      885.81     46.50 o 
  -2   8   4       57.32       49.91     24.12 o 
  -1   8   4      380.50      384.02     28.89 o 
   0   8   4       23.52       44.76     25.77 o 
  -8   9   4     1018.00      961.21     64.88 o 
  -7   9   4      693.57      726.24     56.81 o 
  -6   9   4      656.00      639.85     46.82 o 
  -5   9   4      355.90      403.70     42.20 o 
  -4   9   4      749.96      646.95     83.73 o 
  -3   9   4      958.89      896.49     46.72 o 
  -2   9   4      963.61      944.76     41.18 o 
  -1   9   4      155.95      194.64     46.14 o 
   0   9   4      489.28      553.37     56.89 o 
  -9  10   4      460.09      387.10     59.18 o 
  -8  10   4       20.51       32.20     38.70 o 
  -7  10   4      641.35      782.29     54.79 o 
  -6  10   4       25.29        5.27     32.15 o 
  -5  10   4      200.30      132.80     37.09 o 
  -4  10   4        8.90      -35.37     29.57 o 
  -3  10   4      359.70      390.21     36.31 o 
  -2  10   4       32.11       -6.05     29.23 o 
  -1  10   4      304.46      276.80     53.07 o 
   0  10   4       40.63       21.01     43.94 o 
 -10  11   4      154.99       85.72     50.71 o 
  -9  11   4      349.35      442.53     65.54 o 
  -8  11   4      411.87      421.36     61.44 o 
  -7  11   4      437.16      645.04     73.10 o 
  -6  11   4      272.65      302.07     46.27 o 
  -5  11   4      719.97      616.04     51.32 o 
  -4  11   4      396.33      462.50     42.54 o 
  -3  11   4      342.82      337.50     46.98 o 
  -2  11   4      357.35      386.63     60.60 o 
  -1  11   4      207.98      279.85     64.36 o 
   0  11   4      109.39      241.65     64.02 o 
 -11  12   4       71.30       61.88     55.58 o 
 -10  12   4       53.17       -2.79     62.20 o 
  -9  12   4      111.74       40.45     54.50 o 
  -8  12   4        8.36      -54.67     44.43 o 
  -7  12   4      135.87       99.03     42.42 o 
  -6  12   4       61.02       22.34     31.63 o 
  -5  12   4      203.38      240.90     38.88 o 
  -4  12   4       36.82       37.39     38.13 o 
  -3  12   4      259.05      294.40     85.07 o 
  -2  12   4        2.66       12.86     48.96 o 
  -1  12   4       51.02      -11.67     48.74 o 
   0  12   4       15.71      -31.74     49.91 o 
 -12  13   4       45.65        9.33     57.74 o 
 -11  13   4       74.58      132.33     64.01 o 
 -10  13   4       86.72       62.06     62.98 o 
  -9  13   4       80.44      100.55     66.26 o 
  -8  13   4      179.80      147.95     57.31 o 
  -7  13   4      121.22      151.13     36.05 o 
  -6  13   4      163.41      260.21     42.03 o 
  -5  13   4      124.35      121.78     54.52 o 
  -4  13   4      111.02       78.82     54.03 o 
  -3  13   4       78.35       52.61     52.41 o 
  -2  13   4       68.31       90.55     57.59 o 
  -1  13   4       54.64       30.92     55.83 o 
   0  13   4       33.32        6.95     57.84 o 
 -11  14   4       33.56      -37.23     76.41 o 
 -10  14   4        2.02      -76.47     53.55 o 
  -9  14   4       45.36       42.74     38.82 o 
  -8  14   4        1.95      -32.22     36.56 o 
  -7  14   4       71.04       21.31     31.74 o 
  -6  14   4       15.31       36.81     43.60 o 
  -5  14   4       59.52        5.96     59.32 o 
  -4  14   4        3.02       13.75     54.14 o 
  -3  14   4       56.49       54.88     57.40 o 
  -9  15   4        9.87       28.57     44.25 o 
  -8  15   4       22.11      -26.38     41.47 o 
  -7  15   4       51.79       43.73     50.40 o 
  -6  15   4       55.20      105.59     56.27 o 
  -1   2   5     2466.17     2635.36     95.96 o 
   0   2   5      501.75      548.78     39.10 o 
  -2   3   5     3626.99     3752.38     90.22 o 
  -1   3   5     6543.12     7317.42    176.56 o 
   0   3   5     2556.13     2563.28     66.25 o 
  -3   4   5     6939.93     7298.71    160.79 o 
  -2   4   5      888.62      944.74     38.35 o 
  -1   4   5     2844.86     2905.58     60.06 o 
   0   4   5      463.85      469.05     22.67 o 
  -4   5   5     3085.51     2896.58     64.13 o 
  -3   5   5     3223.13     3209.85     85.99 o 
  -2   5   5     1636.61     1544.32     54.71 o 
  -1   5   5     3222.35     3163.94     73.56 o 
   0   5   5     1705.68     1574.42     36.36 o 
  -5   6   5      366.60      357.67     36.04 o 
  -4   6   5      323.40      387.14     35.29 o 
  -3   6   5     2348.18     2318.24     72.72 o 
  -2   6   5      141.17      177.08     15.65 o 
  -1   6   5     1456.06     1500.79     36.84 o 
   0   6   5       14.04       13.93     13.97 o 
  -6   7   5     1481.78     1439.94     47.79 o 
  -5   7   5      924.67      860.13     31.53 o 
  -4   7   5     1523.95     1510.47     50.97 o 
  -3   7   5     1036.25      872.20     44.99 o 
  -2   7   5     2661.46     2480.94     53.59 o 
  -1   7   5     1094.13      974.29     33.57 o 
   0   7   5     1014.07      974.41     71.70 o 
  -7   8   5      551.46      554.80     32.67 o 
  -6   8   5       58.36       75.22     20.22 o 
  -5   8   5      680.53      705.52     30.94 o 
  -4   8   5        5.21       -7.64     21.16 o 
  -3   8   5     1248.40     1172.43     48.12 o 
  -2   8   5       55.59       33.33     23.04 o 
  -1   8   5     1037.49     1084.60     77.63 o 
   0   8   5      111.19       63.01     27.34 o 
  -8   9   5      181.55      203.96     46.68 o 
  -7   9   5      526.86      535.41     47.49 o 
  -6   9   5      601.20      611.43     43.58 o 
  -5   9   5      891.00      855.77     73.78 o 
  -4   9   5      828.62      921.03     75.04 o 
  -3   9   5      566.34      607.12     59.56 o 
  -2   9   5      953.32     1012.69     69.67 o 
  -1   9   5      851.49      790.40     48.12 o 
   0   9   5      620.95      722.92     62.77 o 
  -9  10   5      388.65      498.01     66.58 o 
  -8  10   5       50.13      156.00     48.01 o 
  -7  10   5      629.43      778.23     58.57 o 
  -6  10   5      272.72      314.24     42.98 o 
  -5  10   5      676.34      741.98     50.76 o 
  -4  10   5      139.48       92.17     35.42 o 
  -3  10   5      111.44      112.69     35.59 o 
  -2  10   5        5.06      -25.40     28.36 o 
  -1  10   5      456.35      654.53     65.72 o 
   0  10   5       35.89       13.53     40.82 o 
 -10  11   5      163.47      249.89     57.16 o 
  -9  11   5      324.98      369.48     60.90 o 
  -8  11   5      303.05      327.74     57.92 o 
  -7  11   5      357.17      305.59     46.42 o 
  -6  11   5      349.42      407.62     50.48 o 
  -5  11   5      462.94      531.84     87.34 o 
  -4  11   5      253.28      187.13     32.71 o 
  -3  11   5      228.15      243.86     44.63 o 
  -2  11   5      114.64      167.98     50.06 o 
  -1  11   5      103.30      121.08     53.20 o 
   0  11   5      263.97      261.20     98.35 o 
 -11  12   5       98.09      109.92     99.27 o 
 -10  12   5        4.49       28.05     56.43 o 
  -9  12   5      139.95      161.77     58.58 o 
  -8  12   5       23.33       -5.19     47.23 o 
  -7  12   5      221.58      283.28    100.00 o 
  -6  12   5        1.13      -35.80     44.99 o 
  -5  12   5       41.92       42.05     31.81 o 
  -4  12   5        7.14       18.56     36.72 o 
  -3  12   5      252.71      287.52     60.55 o 
  -2  12   5       30.49       69.75     52.89 o 
  -1  12   5      199.06      240.89     63.98 o 
   0  12   5       11.64      -52.62     65.67 o 
 -12  13   5       56.19      -46.15     75.20 o 
 -11  13   5       59.33       25.21     91.40 o 
 -10  13   5       97.04       87.85     76.16 o 
  -9  13   5       63.98       13.54     58.67 o 
  -8  13   5      171.54      180.28     60.96 o 
  -7  13   5      122.51      124.28     36.35 o 
  -6  13   5      167.81      194.20     38.84 o 
  -5  13   5      200.12      146.81     52.65 o 
  -4  13   5      156.59      108.93     56.18 o 
  -3  13   5       87.42       55.51     56.05 o 
  -2  13   5      109.79       66.18     59.62 o 
  -1  13   5       27.86      -67.99     63.45 o 
 -11  14   5       42.11      -36.53     78.25 o 
 -10  14   5        9.05      -87.67    103.58 o 
  -9  14   5       40.76        7.88     36.52 o 
  -8  14   5       10.28      -50.48     61.36 o 
  -7  14   5       30.86      -15.45     32.35 o 
  -6  14   5        6.61      -26.59     43.11 o 
  -5  14   5       62.02       84.18     57.10 o 
  -4  14   5       14.23       33.33     54.83 o 
  -3  14   5       26.48       10.08     56.42 o 
   0   2   6    11709.24    13285.55    378.67 o 
  -2   3   6      930.67      961.08     37.99 o 
  -1   3   6     2492.92     2564.35     76.36 o 
   0   3   6     3039.12     3357.47     85.37 o 
  -3   4   6     1793.37     1916.58     59.67 o 
  -2   4   6     5793.77     5745.64    132.19 o 
  -1   4   6     2159.31     2297.59     67.06 o 
   0   4   6     6786.51     6759.27    141.70 o 
  -4   5   6      484.16      436.59     35.90 o 
  -3   5   6       86.75       74.19     20.69 o 
  -2   5   6     1298.92     1326.38     50.75 o 
  -1   5   6      710.13      832.06     31.35 o 
   0   5   6      169.95      177.12     19.46 o 
  -5   6   6     1606.84     1446.54     34.91 o 
  -4   6   6     5492.45     5672.09    286.31 o 
  -3   6   6     1550.64     1451.30     56.85 o 
  -2   6   6     5950.65     6223.95    180.27 o 
  -1   6   6      944.96      883.91     28.91 o 
   0   6   6     4584.54     4732.68    116.00 o 
  -6   7   6      857.82      856.24     69.34 o 
  -5   7   6      100.14      107.44     19.55 o 
  -4   7   6      527.43      526.08     43.21 o 
  -3   7   6      713.38      660.10     26.13 o 
  -2   7   6      365.00      387.33     54.74 o 
  -1   7   6      234.22      229.67     22.73 o 
   0   7   6      389.70      429.18     40.74 o 
  -7   8   6      244.45      282.98     30.63 o 
  -6   8   6     2861.06     2735.20     62.51 o 
  -5   8   6      857.84      836.87     32.52 o 
  -4   8   6     2356.50     2307.29    143.09 o 
  -3   8   6      771.09      766.80     40.94 o 
  -2   8   6     3103.47     2868.27    243.74 o 
  -1   8   6      695.24      714.36    186.62 o 
   0   8   6     1107.08     1185.68     54.91 o 
  -8   9   6       50.85       36.56     39.04 o 
  -7   9   6      596.16      630.40     48.99 o 
  -6   9   6       66.01       66.62     31.76 o 
  -5   9   6      284.25      331.55     38.85 o 
  -4   9   6      229.54      258.32     39.56 o 
  -3   9   6      147.04      217.24     33.92 o 
  -2   9   6       26.40       38.38     44.20 o 
  -1   9   6       22.95        4.96     27.30 o 
   0   9   6       60.35       62.94     38.78 o 
  -9  10   6      125.76      173.78     52.13 o 
  -8  10   6     1598.59     2171.18     98.14 o 
  -7  10   6      356.29      397.96     67.46 o 
  -6  10   6      791.18      954.63     56.24 o 
  -5  10   6       15.08      -11.45     36.71 o 
  -4  10   6      956.12      905.39     50.36 o 
  -3  10   6       69.98       23.27     45.30 o 
  -2  10   6      536.45      671.67     48.85 o 
  -1  10   6      317.87      346.52     57.67 o 
   0  10   6      477.94      557.02     62.78 o 
 -10  11   6       96.51      100.58     56.15 o 
  -9  11   6        6.24       41.21     47.34 o 
  -8  11   6       65.80       68.36     46.15 o 
  -7  11   6       26.59       24.53     38.87 o 
  -6  11   6       47.18       54.51     39.04 o 
  -5  11   6       65.80       85.71     40.18 o 
  -4  11   6      155.98      124.90     52.78 o 
  -3  11   6      160.60       56.94     42.25 o 
  -2  11   6       33.56       -1.50     43.04 o 
  -1  11   6      189.26      152.01     70.07 o 
   0  11   6        3.85      -38.99     74.19 o 
 -11  12   6      110.40      107.84     61.43 o 
 -10  12   6      352.69      517.50     98.41 o 
  -9  12   6      168.41      112.16     56.37 o 
  -8  12   6      471.19      508.04    100.01 o 
  -7  12   6      307.32      360.51     56.24 o 
  -6  12   6      395.22      585.06     96.67 o 
  -5  12   6       47.42        4.22     59.30 o 
  -4  12   6      517.94      536.91     52.72 o 
  -3  12   6      103.54       83.28     47.41 o 
  -2  12   6      345.36      291.71     63.11 o 
  -1  12   6       63.26       36.34     56.87 o 
   0  12   6      129.38      105.28     64.39 o 
 -12  13   6        5.90      -78.50     52.34 o 
 -11  13   6       14.24      -17.87     74.00 o 
 -10  13   6       36.00      -43.18     52.30 o 
  -9  13   6        2.53       22.33     57.33 o 
  -8  13   6       17.28       -9.88     54.01 o 
  -7  13   6       20.42      -19.84     48.87 o 
  -6  13   6       52.72        0.36     39.08 o 
  -5  13   6       56.76       -1.21     40.78 o 
  -4  13   6        1.50      -32.14     43.45 o 
  -3  13   6       41.87       -4.01     55.36 o 
  -2  13   6        2.67       35.34     56.81 o 
  -1  13   6       13.35      -33.27     51.78 o 
 -10  14   6      160.27      321.49    165.96 o 
  -9  14   6       19.30      -22.54     85.81 o 
  -8  14   6       69.83       15.91     92.32 o 
  -7  14   6       75.97       56.90     41.91 o 
  -6  14   6      222.00      153.22     49.12 o 
  -5  14   6       66.82       71.57     54.27 o 
  -4  14   6      201.07      200.14     66.29 o 
   0   2   7        8.10       -0.12     17.33 o 
  -2   3   7     4926.63     5483.40    129.21 o 
  -1   3   7     3161.32     3224.32    112.61 o 
   0   3   7     2948.55     3267.48     85.07 o 
  -3   4   7     4074.95     4321.94    108.64 o 
  -2   4   7      304.82      443.18     31.25 o 
  -1   4   7     2263.96     2347.91     77.10 o 
   0   4   7       19.46       16.69     12.10 o 
  -4   5   7     2578.17     2675.33     78.66 o 
  -3   5   7     2036.34     2054.72     67.03 o 
  -2   5   7     3318.02     3408.62     93.36 o 
  -1   5   7     1774.96     1926.18     49.93 o 
   0   5   7     2951.94     2894.22     66.42 o 
  -5   6   7     1377.60     1325.73     42.92 o 
  -4   6   7      223.88      225.43     30.08 o 
  -3   6   7     2009.31     1868.53    120.04 o 
  -2   6   7       20.31       26.53     14.76 o 
  -1   6   7     3038.01     2773.53    107.98 o 
   0   6   7      158.51      190.45     20.12 o 
  -6   7   7      758.74      778.65     37.23 o 
  -5   7   7     1570.23     1466.73     53.19 o 
  -4   7   7     1252.52     1353.52     61.43 o 
  -3   7   7     2929.61     3051.91    126.79 o 
  -2   7   7     2036.12     2089.37     98.37 o 
  -1   7   7     1494.29     1582.06     55.84 o 
   0   7   7     1190.90     1144.25     55.81 o 
  -7   8   7      846.14      965.08     44.73 o 
  -6   8   7      157.09      157.87     26.10 o 
  -5   8   7     1103.00     1230.88    100.75 o 
  -4   8   7       89.19       55.40     25.81 o 
  -3   8   7     1307.92     1349.22     76.31 o 
  -2   8   7       30.83       38.75     23.48 o 
  -1   8   7     1171.27     1097.52    125.35 o 
   0   8   7      110.84      144.60     35.26 o 
  -8   9   7      223.56      195.38     45.16 o 
  -7   9   7      110.69      156.75     35.10 o 
  -6   9   7      449.50      468.11     43.77 o 
  -5   9   7      814.84     1025.95     51.75 o 
  -4   9   7     1301.00     1363.39     87.53 o 
  -3   9   7     1046.70     1230.53     53.94 o 
  -2   9   7      922.82     1030.57     64.95 o 
  -1   9   7      577.79      607.39     53.61 o 
   0   9   7      438.40      522.48     56.62 o 
  -9  10   7      335.61      489.41    143.65 o 
  -8  10   7       35.11       21.21     43.06 o 
  -7  10   7      235.15      233.27     41.98 o 
  -6  10   7       57.93       26.17     32.46 o 
  -5  10   7      501.56      516.48     47.57 o 
  -4  10   7      197.95      175.65     36.22 o 
  -3  10   7      279.50      386.45     62.27 o 
  -2  10   7       61.48       50.84     84.15 o 
  -1  10   7      397.08      452.89     60.85 o 
   0  10   7       22.23      -13.41     42.46 o 
 -10  11   7      250.59      251.46    114.88 o 
  -9  11   7      357.41      572.18    135.17 o 
  -8  11   7      426.13      536.59     69.02 o 
  -7  11   7      362.63      459.76     63.71 o 
  -6  11   7      413.05      518.18     54.55 o 
  -5  11   7      395.88      486.01     50.47 o 
  -4  11   7       67.89       17.53     51.57 o 
  -3  11   7       76.52       58.05     88.82 o 
  -2  11   7      285.57      280.49     55.61 o 
  -1  11   7      184.09      244.33     59.23 o 
   0  11   7      182.68      184.08     58.14 o 
 -11  12   7      168.15      158.19     65.94 o 
 -10  12   7       29.03       -2.59     51.60 o 
  -9  12   7      211.19      281.54     85.01 o 
  -8  12   7        3.71      -14.75     47.26 o 
  -7  12   7      210.44      225.86     48.94 o 
  -6  12   7       23.91      -35.14     41.29 o 
  -5  12   7      220.76      196.25     63.24 o 
  -4  12   7       50.00      -39.78     53.85 o 
  -3  12   7      149.74      229.53     56.65 o 
  -2  12   7       19.16        3.20     55.02 o 
  -1  12   7      130.47      120.57     97.30 o 
   0  12   7       43.84      -31.60     52.55 o 
 -11  13   7      102.98      160.91     96.87 o 
 -10  13   7      105.95       95.02    111.75 o 
  -9  13   7      196.83      342.76    160.67 o 
  -8  13   7      209.97      321.05    137.63 o 
  -7  13   7      147.26      139.72     49.90 o 
  -6  13   7       67.11      -15.87     59.42 o 
  -5  13   7      121.41       89.97     43.45 o 
  -4  13   7      144.21      147.62     56.56 o 
  -3  13   7      127.33      107.40     73.64 o 
  -2  13   7      113.70      125.18     67.06 o 
  -9  14   7       54.56       39.58    133.32 o 
  -8  14   7        5.09      -85.10     56.73 o 
  -7  14   7       74.57      -38.39     69.24 o 
  -6  14   7       12.19      -24.31     37.19 o 
  -5  14   7       51.00       13.76     49.97 o 
  -2   3   8     1455.15     1486.30     54.08 o 
  -1   3   8     3835.97     4212.85    150.14 o 
   0   3   8     1270.63     1351.04     76.91 o 
  -3   4   8     3873.87     4399.14    131.96 o 
  -2   4   8      335.36      354.96     32.46 o 
  -1   4   8     2004.82     2065.54     67.56 o 
   0   4   8      483.19      536.09     27.67 o 
  -4   5   8     2724.30     2840.63     83.72 o 
  -3   5   8     1575.10     1670.94     60.23 o 
  -2   5   8     1205.25     1213.00     51.60 o 
  -1   5   8     1915.81     1798.29     50.37 o 
   0   5   8     1682.93     1592.78     54.49 o 
  -5   6   8     1381.45     1439.76     60.29 o 
  -4   6   8      573.57      587.18     39.61 o 
  -3   6   8     2023.26     2139.68     73.83 o 
  -2   6   8        4.86       24.69     15.98 o 
  -1   6   8     1741.97     1756.31     50.85 o 
   0   6   8       24.84       33.58     17.96 o 
  -6   7   8      869.87      828.82     55.66 o 
  -5   7   8     1108.04     1051.88     93.87 o 
  -4   7   8     1863.15     1918.18    250.46 o 
  -3   7   8     1275.68     1140.63     40.51 o 
  -2   7   8     2225.88     2140.98     57.69 o 
  -1   7   8     1356.03     1437.56     48.76 o 
   0   7   8     1326.13     1395.08     49.37 o 
  -7   8   8      769.03      777.46     40.34 o 
  -6   8   8      189.19      203.14     26.58 o 
  -5   8   8      679.83      731.35     94.04 o 
  -4   8   8       80.88      138.07     41.92 o 
  -3   8   8      938.17      976.48     44.48 o 
  -2   8   8       49.46       81.48     32.85 o 
  -1   8   8      621.65      741.35     51.42 o 
   0   8   8       18.16       47.79     30.10 o 
  -8   9   8      390.55      409.49     77.07 o 
  -7   9   8      235.75      278.74     38.47 o 
  -6   9   8      342.27      339.42     28.70 o 
  -5   9   8      501.42      653.94     44.24 o 
  -4   9   8      588.47      695.42     66.67 o 
  -3   9   8     1186.45     1176.75     65.97 o 
  -2   9   8      797.45      779.33     56.55 o 
  -1   9   8      177.54      277.05     46.01 o 
   0   9   8      168.82      217.35     82.25 o 
  -9  10   8      246.60      268.91     72.84 o 
  -8  10   8       33.37       -8.78     64.97 o 
  -7  10   8      631.12      703.06     48.92 o 
  -6  10   8       81.18       87.52     33.25 o 
  -5  10   8      165.12      191.13     37.81 o 
  -4  10   8      175.51      147.35     45.39 o 
  -3  10   8      275.35      306.02     54.18 o 
  -2  10   8       32.61       63.39     42.22 o 
  -1  10   8      301.13      311.52     89.25 o 
   0  10   8       23.14        0.48     41.39 o 
 -10  11   8      170.69      276.99    112.61 o 
  -9  11   8      282.70      268.09     58.44 o 
  -8  11   8      350.78      472.49     65.59 o 
  -7  11   8      243.52      304.40     66.88 o 
  -6  11   8      394.00      526.53     50.85 o 
  -5  11   8      448.59      470.38     74.44 o 
  -4  11   8      128.96      109.03     52.43 o 
  -3  11   8      101.13       47.67     46.89 o 
  -2  11   8      234.82      264.83     57.06 o 
  -1  11   8       85.25       -5.93     65.77 o 
   0  11   8      162.06      138.37     74.00 o 
 -11  12   8       92.44      129.65     64.24 o 
 -10  12   8       19.75      -43.33     51.43 o 
  -9  12   8      139.42      157.27     63.01 o 
  -8  12   8       17.52        2.70     50.80 o 
  -7  12   8      110.68      138.10     48.06 o 
  -6  12   8       14.35      -73.97     49.31 o 
  -5  12   8      115.47       70.53     57.19 o 
  -4  12   8        0.37      -49.24     53.93 o 
  -3  12   8      167.34      297.57     97.61 o 
  -2  12   8       12.83      -36.89     84.79 o 
  -1  12   8       81.88      100.11     95.76 o 
   0  12   8       13.33      -97.37     64.92 o 
 -11  13   8       77.27      110.34     68.54 o 
 -10  13   8       87.91      106.96     64.72 o 
  -9  13   8      139.55      181.07     83.54 o 
  -8  13   8      195.56      233.56     61.81 o 
  -7  13   8       75.76        0.99     66.79 o 
  -6  13   8      117.38       19.97     66.54 o 
  -5  13   8      139.89       63.99     64.51 o 
  -4  13   8       88.80       41.78     99.70 o 
  -3  13   8       76.19       -5.88     92.20 o 
  -2  13   8      112.31      145.64     64.78 o 
  -7  14   8       37.25      -89.50     95.76 o 
  -2   3   9      453.19      450.19     34.52 o 
  -1   3   9      710.94      699.25     56.19 o 
   0   3   9     1004.69     1040.40     70.19 o 
  -3   4   9      237.21      243.48     30.72 o 
  -2   4   9     3472.75     3636.57    101.43 o 
  -1   4   9      429.70      383.99     33.47 o 
   0   4   9     3460.49     3613.09    100.63 o 
  -4   5   9      898.20      890.30     47.12 o 
  -3   5   9      315.87      337.33     41.49 o 
  -2   5   9      728.67      790.93     46.59 o 
  -1   5   9      621.80      574.03     42.03 o 
   0   5   9      151.66      161.76     23.11 o 
  -5   6   9      613.38      536.39     36.10 o 
  -4   6   9     3014.13     2918.29     90.55 o 
  -3   6   9      332.85      345.12     39.97 o 
  -2   6   9     4886.37     4733.03     99.39 o 
  -1   6   9      851.31      778.27     46.51 o 
   0   6   9     3042.41     3064.38    152.39 o 
  -6   7   9      824.19      881.12     73.79 o 
  -5   7   9       28.15       46.15     36.27 o 
  -4   7   9      390.68      439.79     40.94 o 
  -3   7   9      154.34      219.02     24.77 o 
  -2   7   9      120.39      176.76     23.66 o 
  -1   7   9      164.31      195.58     25.90 o 
   0   7   9        7.56       15.38     20.91 o 
  -7   8   9       30.14       40.89     23.05 o 
  -6   8   9      898.59      898.26     82.09 o 
  -5   8   9      614.38      682.74     52.11 o 
  -4   8   9     2466.85     2934.94     97.46 o 
  -3   8   9      721.16      719.49     51.44 o 
  -2   8   9     2082.43     2388.55     89.51 o 
  -1   8   9      422.32      462.09     47.44 o 
   0   8   9      786.17      831.62     53.81 o 
  -8   9   9       64.68       64.19     31.36 o 
  -7   9   9       98.23       81.63     25.60 o 
  -6   9   9       58.33       24.61     31.00 o 
  -5   9   9      286.61      365.18     40.00 o 
  -4   9   9       57.22      106.10     31.29 o 
  -3   9   9      358.27      440.33     77.26 o 
  -2   9   9      196.62      236.07     45.19 o 
  -1   9   9      169.49      228.68     43.23 o 
   0   9   9       30.51       26.34     33.85 o 
  -9  10   9       82.33       81.55     45.29 o 
  -8  10   9      646.37      901.33     66.40 o 
  -7  10   9       72.18       61.84     35.80 o 
  -6  10   9      501.27      674.95     49.66 o 
  -5  10   9       88.86      116.63     35.10 o 
  -4  10   9      673.98      764.59     61.58 o 
  -3  10   9       18.96      -58.32     38.88 o 
  -2  10   9      364.77      353.12     53.65 o 
  -1  10   9       38.96       -0.61     76.22 o 
   0  10   9      369.87      448.75     65.72 o 
 -10  11   9       82.49       70.78     74.93 o 
  -9  11   9       23.92      -45.72     87.25 o 
  -8  11   9       15.40       14.12     46.36 o 
  -7  11   9       64.96       43.63     60.45 o 
  -6  11   9       12.82      -20.23     37.48 o 
  -5  11   9       72.78       57.51     48.20 o 
  -4  11   9       18.30      -30.52     44.25 o 
  -3  11   9       96.97       67.86     67.43 o 
  -2  11   9        6.12     -105.73     71.79 o 
  -1  11   9      121.74       73.86     71.79 o 
   0  11   9        3.94      -43.84     59.07 o 
 -11  12   9       40.96      -41.59     49.96 o 
 -10  12   9      235.55      261.79     77.20 o 
  -9  12   9       81.58      108.07     84.58 o 
  -8  12   9      336.24      432.70    105.36 o 
  -7  12   9      143.27       73.96     45.18 o 
  -6  12   9      226.44      183.21     60.37 o 
  -5  12   9       27.75      -51.94     50.78 o 
  -4  12   9      235.75      237.45     66.34 o 
  -3  12   9       52.83     -130.48     86.99 o 
  -2  12   9      194.85      222.38     68.53 o 
  -1  12   9       40.97       42.07     98.29 o 
 -10  13   9       13.37      -76.25     95.16 o 
  -9  13   9       10.49      -30.59    129.22 o 
  -8  13   9        7.85      -69.20     72.74 o 
  -7  13   9       11.27      -58.40     74.37 o 
  -6  13   9       27.72      -10.42     60.23 o 
  -5  13   9        9.28      -87.96     58.64 o 
  -4  13   9        0.71      -24.79     58.40 o 
  -3  13   9       38.35       21.93     86.61 o 
  -2   3  10     1694.41     1787.57     91.72 o 
  -1   3  10     1168.95     1175.13     76.09 o 
   0   3  10     1618.23     1542.10     88.59 o 
  -3   4  10     2523.57     2722.74     85.74 o 
  -2   4  10       15.81       -1.39     19.55 o 
  -1   4  10     2493.27     2183.28    145.84 o 
   0   4  10       57.28       15.25     30.06 o 
  -4   5  10     1250.08     1247.72     56.76 o 
  -3   5  10     2227.47     2321.60     79.23 o 
  -2   5  10     1303.72     1265.96     58.42 o 
  -1   5  10     2216.04     2283.66     62.31 o 
   0   5  10      656.68      545.06     32.35 o 
  -5   6  10     1299.58     1327.94    111.26 o 
  -4   6  10        5.93      -10.99     21.47 o 
  -3   6  10     1226.67     1324.96     59.86 o 
  -2   6  10       57.13       32.84     19.70 o 
  -1   6  10     1056.02      972.68     41.96 o 
   0   6  10      167.98      144.14     25.02 o 
  -6   7  10      616.32      578.26     34.80 o 
  -5   7  10      560.90      634.43     54.46 o 
  -4   7  10      656.51      708.14     49.49 o 
  -3   7  10     1132.40     1334.34     63.40 o 
  -2   7  10     1139.74      973.41     63.60 o 
  -1   7  10      798.46      809.06     41.46 o 
   0   7  10      589.65      592.91     36.06 o 
  -7   8  10      159.49      173.98     27.88 o 
  -6   8  10       35.87        8.91     18.68 o 
  -5   8  10      294.69      388.81     47.44 o 
  -4   8  10        4.77      -15.61     29.87 o 
  -3   8  10      459.48      537.22     47.16 o 
  -2   8  10        1.03       -1.73     31.58 o 
  -1   8  10      502.65      539.74     49.52 o 
   0   8  10       58.63       23.08     38.72 o 
  -8   9  10      351.23      295.80     43.87 o 
  -7   9  10      334.41      300.16     31.89 o 
  -6   9  10      298.45      294.74     29.95 o 
  -5   9  10      182.79      247.72     45.72 o 
  -4   9  10      489.72      537.49     39.23 o 
  -3   9  10      286.55      357.28     49.01 o 
  -2   9  10      477.89      618.45     55.01 o 
  -1   9  10      571.10      660.78     56.43 o 
   0   9  10      205.87      220.45     47.39 o 
  -9  10  10      203.77      209.73     76.16 o 
  -8  10  10        4.10       -6.84     36.10 o 
  -7  10  10      207.94      232.95     47.80 o 
  -6  10  10        5.41      -32.99     30.37 o 
  -5  10  10      393.44      356.14     40.65 o 
  -4  10  10       38.79        5.62     38.33 o 
  -3  10  10      193.95      165.47     50.77 o 
  -2  10  10       62.59      -23.76     57.66 o 
  -1  10  10       70.34       42.31     38.08 o 
   0  10  10        6.64      -89.50     74.86 o 
 -10  11  10       98.21       88.74     48.96 o 
  -9  11  10      140.44      187.46     89.31 o 
  -8  11  10      202.18      181.02     85.69 o 
  -7  11  10      178.47      253.20     51.90 o 
  -6  11  10      175.70       99.51     40.52 o 
  -5  11  10      163.70      194.89     51.46 o 
  -4  11  10      188.77      120.51     51.37 o 
  -3  11  10      129.86       88.43     50.10 o 
  -2  11  10      117.44       -7.56     42.62 o 
  -1  11  10       83.23       64.20    100.50 o 
   0  11  10      119.08       98.60     74.74 o 
 -10  12  10        0.18      -57.65     44.71 o 
  -9  12  10       65.41       30.44     54.33 o 
  -8  12  10        3.48      -30.98     87.62 o 
  -7  12  10       94.55       60.32     46.32 o 
  -6  12  10        1.91      -69.50     46.33 o 
  -5  12  10       51.85      -50.58     50.46 o 
  -4  12  10        2.14      -70.42     46.95 o 
  -3  12  10       63.23     -128.27     85.52 o 
  -2  12  10       18.40        3.16     64.48 o 
  -8  13  10       63.44      -25.93    113.37 o 
  -7  13  10      118.62       77.20     85.07 o 
  -6  13  10      104.81      -88.81     59.21 o 
  -5  13  10       86.56      -32.87     76.90 o 
  -2   3  11     1977.23     1832.03     81.58 o 
  -1   3  11     1966.13     1909.84    102.35 o 
   0   3  11     1410.42     1563.35     92.15 o 
  -3   4  11      983.89      962.59     51.35 o 
  -2   4  11       45.98       25.87     24.36 o 
  -1   4  11     1328.24     1395.03     68.62 o 
   0   4  11       41.41       11.61     23.32 o 
  -4   5  11      851.07      862.41     50.04 o 
  -3   5  11      786.37      768.25     59.62 o 
  -2   5  11     1069.97     1005.07     55.14 o 
  -1   5  11      898.30      777.66     37.54 o 
   0   5  11      961.13      933.13     81.47 o 
  -5   6  11      227.48      224.59     49.37 o 
  -4   6  11        3.53      -14.40     22.98 o 
  -3   6  11      400.53      480.59     47.90 o 
  -2   6  11        7.23       -2.74     18.09 o 
  -1   6  11      466.75      481.09     41.91 o 
   0   6  11       22.22       -0.35     19.38 o 
  -6   7  11      259.13      255.43     28.76 o 
  -5   7  11      259.24      242.78     40.12 o 
  -4   7  11      442.45      414.85     42.95 o 
  -3   7  11      473.18      426.71     44.87 o 
  -2   7  11      652.87      657.05     50.00 o 
  -1   7  11      407.85      404.96     54.77 o 
   0   7  11      321.71      308.63     39.04 o 
  -7   8  11      154.75      152.82     34.22 o 
  -6   8  11       22.46      -15.31     18.00 o 
  -5   8  11      206.35      149.13     40.20 o 
  -4   8  11       34.62       38.06     32.75 o 
  -3   8  11      434.85      466.80     48.30 o 
  -2   8  11       20.72       45.75     32.58 o 
  -1   8  11      300.90      346.34     56.67 o 
   0   8  11        2.92      -18.80     28.89 o 
  -8   9  11      211.78      283.00     43.27 o 
  -7   9  11      311.94      317.07     37.67 o 
  -6   9  11      263.24      243.66     30.17 o 
  -5   9  11      262.96      238.77     47.16 o 
  -4   9  11      209.11      272.77     49.97 o 
  -3   9  11      438.08      429.70     54.53 o 
  -2   9  11      113.28      106.34     42.53 o 
  -1   9  11      117.24       90.39     37.66 o 
   0   9  11      213.22      237.78     51.38 o 
  -9  10  11      141.67       37.37     78.68 o 
  -8  10  11        2.12      -25.81     60.00 o 
  -7  10  11      249.41      181.45     73.02 o 
  -6  10  11       18.01       -6.94     31.63 o 
  -5  10  11      121.39       83.40     43.24 o 
  -4  10  11        6.79      -48.32     32.21 o 
  -3  10  11      217.81      200.86     49.98 o 
  -2  10  11       21.84      -51.45     34.30 o 
  -1  10  11      194.19      192.21     45.59 o 
   0  10  11       27.76      -20.65     65.77 o 
 -10  11  11       91.95       80.56     70.01 o 
  -9  11  11      102.05      101.15     50.16 o 
  -8  11  11      145.22      215.67     58.70 o 
  -7  11  11      162.82      151.28     45.98 o 
  -6  11  11      163.11       77.15     47.42 o 
  -5  11  11      126.85       88.68     48.03 o 
  -4  11  11       86.65       24.52     44.10 o 
  -3  11  11       79.76      -25.52     40.36 o 
  -2  11  11      126.99       22.70     44.55 o 
  -1  11  11       67.84      -73.39     78.68 o 
  -9  12  11       74.88       42.96     49.18 o 
  -8  12  11        5.14       12.82     56.86 o 
  -7  12  11       58.46      -19.30     70.93 o 
  -6  12  11       13.33      -72.56     48.38 o 
  -5  12  11       61.03      -22.23     56.03 o 
  -4  12  11        6.25      -70.59     47.06 o 
  -3  12  11       56.42     -120.90     80.60 o 
  -2   3  12       63.62       37.67     24.90 o 
  -1   3  12     1023.99      971.31     78.68 o 
   0   3  12      375.38      440.84     63.19 o 
  -3   4  12      249.49      256.50     40.21 o 
  -2   4  12     1878.31     1981.43    175.33 o 
  -1   4  12      285.76      300.64     37.22 o 
   0   4  12     1433.72     1496.97     65.00 o 
  -4   5  12       42.59       25.22     28.05 o 
  -3   5  12      223.18      219.56     36.53 o 
  -2   5  12      121.41      135.41     38.11 o 
  -1   5  12      250.20      277.59     31.01 o 
   0   5  12      101.42      111.99     23.53 o 
  -5   6  12      167.06      129.21     25.42 o 
  -4   6  12     1110.35     1079.27     58.42 o 
  -3   6  12      481.10      495.14     45.06 o 
  -2   6  12     1752.74     1838.63     58.98 o 
  -1   6  12      374.97      339.84     31.64 o 
   0   6  12      642.43      579.52     35.40 o 
  -6   7  12       40.51        5.36     21.35 o 
  -5   7  12       89.02       76.45     33.10 o 
  -4   7  12       23.82       15.58     30.51 o 
  -3   7  12       68.62       85.87     33.03 o 
  -2   7  12      157.88      193.55     38.55 o 
  -1   7  12       21.02      -18.50     26.63 o 
   0   7  12      103.92       77.98     31.86 o 
  -7   8  12       86.33       74.26     30.48 o 
  -6   8  12      446.93      386.47     34.63 o 
  -5   8  12      112.00       27.01     33.55 o 
  -4   8  12      695.80      623.66     52.16 o 
  -3   8  12       77.21       86.08     37.18 o 
  -2   8  12      592.56      605.54     50.10 o 
  -1   8  12       69.93       72.55     33.84 o 
   0   8  12      483.49      531.27     49.51 o 
  -8   9  12       43.35       31.22     31.90 o 
  -7   9  12       64.80       54.31     28.64 o 
  -6   9  12       29.52        8.59     32.16 o 
  -5   9  12       52.42        8.68     36.02 o 
  -4   9  12       66.65       23.25     46.16 o 
  -3   9  12       44.38        8.11     67.68 o 
  -2   9  12       17.48      -42.59     32.25 o 
  -1   9  12       81.09       36.65     37.13 o 
   0   9  12        5.50       -4.35     34.56 o 
  -9  10  12       52.83        7.62     71.30 o 
  -8  10  12      420.43      488.42     93.92 o 
  -7  10  12      129.91       54.71     74.25 o 
  -6  10  12      312.17      282.79     52.76 o 
  -5  10  12       52.48      -48.93     37.49 o 
  -4  10  12      223.28      201.80     58.02 o 
  -3  10  12       15.67      -32.63     36.78 o 
  -2  10  12      184.81      193.18     49.30 o 
  -1  10  12       88.80       20.98     42.61 o 
   0  10  12      232.54      186.00     87.04 o 
  -9  11  12       21.59        8.26     40.38 o 
  -8  11  12        9.32      -26.19     55.32 o 
  -7  11  12        8.09       -2.64     63.00 o 
  -6  11  12       50.33       -1.67     45.18 o 
  -5  11  12        9.84      -60.43     40.29 o 
  -4  11  12       22.16      -60.07     40.05 o 
  -3  11  12       32.34      -20.57     44.70 o 
  -2  11  12        0.89      -59.82     39.88 o 
  -6  12  12      143.85       45.33     57.74 o 
  -2   3  13      727.67      619.70     44.77 o 
  -1   3  13      974.62      922.01     80.04 o 
   0   3  13     1276.45     1232.35     87.85 o 
  -3   4  13      915.19      901.21     53.49 o 
  -2   4  13       27.04       -5.79     23.51 o 
  -1   4  13     1046.50     1023.87    185.35 o 
   0   4  13       44.87       74.77     29.94 o 
  -4   5  13      464.80      481.38     43.27 o 
  -3   5  13      833.67      774.49     68.47 o 
  -2   5  13     1407.06     1283.01     63.66 o 
  -1   5  13      594.58      589.30     35.95 o 
   0   5  13      976.28      917.33     90.61 o 
  -5   6  13      540.94      500.82     58.16 o 
  -4   6  13       24.19      -30.13     33.68 o 
  -3   6  13      471.80      470.37     46.90 o 
  -2   6  13        3.32       49.70     22.54 o 
  -1   6  13      620.71      569.34     36.95 o 
   0   6  13        3.31      -13.69     19.57 o 
  -6   7  13      253.20      202.92     28.46 o 
  -5   7  13      307.29      264.51     43.96 o 
  -4   7  13      244.56      257.26     43.90 o 
  -3   7  13      715.94      697.11     53.47 o 
  -2   7  13      835.96      878.04     57.12 o 
  -1   7  13      322.39      338.36     45.87 o 
   0   7  13      223.16      247.47     39.32 o 
  -7   8  13      246.79      238.55     39.29 o 
  -6   8  13        0.15       -2.19     23.58 o 
  -5   8  13      209.79      220.70     43.66 o 
  -4   8  13       36.67       -6.81     34.46 o 
  -3   8  13      268.01      318.13     48.88 o 
  -2   8  13        2.97      -40.38     69.46 o 
  -1   8  13      342.69      293.97     72.53 o 
   0   8  13       31.00       12.24     31.33 o 
  -8   9  13      176.53      148.81     39.08 o 
  -7   9  13      130.95      134.33     33.43 o 
  -6   9  13      205.20      129.11     26.08 o 
  -5   9  13      325.18      397.69     78.68 o 
  -4   9  13      137.48       76.53     40.32 o 
  -3   9  13      186.48      203.71     83.16 o 
  -2   9  13      226.38      194.63     46.03 o 
  -1   9  13       69.88       20.73     37.86 o 
   0   9  13      127.44       75.08     39.93 o 
  -9  10  13       89.83       41.43     81.51 o 
  -8  10  13        4.25      -75.85     66.75 o 
  -7  10  13      143.16       99.21     71.79 o 
  -6  10  13        6.12      -57.63     38.42 o 
  -5  10  13      106.93        7.67     42.99 o 
  -4  10  13        8.44      -59.33     39.55 o 
  -3  10  13      191.39      110.47     47.96 o 
  -2  10  13       11.24      -54.61     55.99 o 
  -1  10  13      123.28       50.62     43.46 o 
  -7  11  13      120.99       42.41     73.64 o 
  -6  11  13      102.36      -70.64     47.10 o 
  -5  11  13      123.52       19.64     47.28 o 
  -4  11  13       82.60       -7.57     44.32 o 
  -2   3  14      310.45      315.64     41.86 o 
  -1   3  14     1173.16     1028.34     80.77 o 
   0   3  14      300.07      372.74     62.08 o 
  -3   4  14      378.53      363.59     45.58 o 
  -2   4  14       57.64       47.65     34.24 o 
  -1   4  14      831.06      798.95     49.80 o 
   0   4  14       57.09       81.85     31.31 o 
  -4   5  14      757.88      831.61     55.76 o 
  -3   5  14      670.84      610.99     57.41 o 
  -2   5  14      584.79      536.35     46.41 o 
  -1   5  14      677.12      657.17     52.41 o 
   0   5  14      571.93      514.74     68.21 o 
  -5   6  14      263.77      276.76     31.03 o 
  -4   6  14       75.10       73.49     32.97 o 
  -3   6  14      422.97      447.25     51.50 o 
  -2   6  14        1.12       52.97     24.48 o 
  -1   6  14      489.43      553.38     49.94 o 
   0   6  14       38.01       55.53     24.69 o 
  -6   7  14      238.37      247.24     31.25 o 
  -5   7  14      298.42      267.64     64.91 o 
  -4   7  14      506.32      501.83     52.38 o 
  -3   7  14      647.27      662.07     54.61 o 
  -2   7  14      702.03      708.89     53.78 o 
  -1   7  14      356.89      378.18     46.46 o 
   0   7  14      386.92      340.35     45.40 o 
  -7   8  14      172.56      148.59     33.45 o 
  -6   8  14        4.51      -31.02     30.82 o 
  -5   8  14      287.01      230.44     46.46 o 
  -4   8  14       30.46      -12.49     35.89 o 
  -3   8  14      354.49      449.38     55.31 o 
  -2   8  14        5.88      -10.74     32.13 o 
  -1   8  14       93.89       80.70     37.99 o 
   0   8  14        2.87      -10.07     62.02 o 
  -8   9  14       88.09       58.49     31.47 o 
  -7   9  14      107.15       50.90     25.75 o 
  -6   9  14      192.41      149.49     36.10 o 
  -5   9  14      140.05       51.85     41.59 o 
  -4   9  14      120.20       28.83     38.54 o 
  -3   9  14      161.57       73.86     40.37 o 
  -2   9  14      146.88      133.60     79.78 o 
  -1   9  14       75.53      -13.14     62.45 o 
   0   9  14      131.01      108.33     38.75 o 
  -7  10  14      121.29        7.38     65.28 o 
  -6  10  14       11.26      -37.34     43.86 o 
  -5  10  14      136.74       35.02     47.58 o 
  -4  10  14       16.89      -64.18     42.79 o 
  -3  10  14      138.25       55.21     85.50 o 
  -2   3  15      147.82      175.14     34.45 o 
  -1   3  15      363.21      425.84     65.52 o 
   0   3  15      202.37      224.23     57.66 o 
  -3   4  15       72.05       78.93     33.05 o 
  -2   4  15      884.43      784.97     61.22 o 
  -1   4  15        0.56       14.13     25.78 o 
   0   4  15      711.30      691.86     49.88 o 
  -4   5  15      187.31      231.74     42.02 o 
  -3   5  15       21.81       37.89     30.80 o 
  -2   5  15      254.85      310.03     45.35 o 
  -1   5  15      275.15      308.46     34.71 o 
   0   5  15        2.30        4.85     18.72 o 
  -5   6  15      166.91      161.95     28.60 o 
  -4   6  15      727.74      664.35     52.92 o 
  -3   6  15      159.86      150.90     39.60 o 
  -2   6  15     1327.22     1228.95     65.15 o 
  -1   6  15      121.49      133.91     31.75 o 
   0   6  15      576.99      499.77     37.38 o 
  -6   7  15       73.08       57.01     25.54 o 
  -5   7  15       27.31       14.74     23.93 o 
  -4   7  15       54.88       30.65     33.51 o 
  -3   7  15       95.34       78.64     36.74 o 
  -2   7  15       82.59       91.96     38.40 o 
  -1   7  15       53.09       19.18     31.02 o 
   0   7  15       32.84       47.72     32.30 o 
  -7   8  15       20.46       42.02     26.86 o 
  -6   8  15      264.84      274.06     30.88 o 
  -5   8  15      117.90       24.42     38.66 o 
  -4   8  15      460.99      428.68     56.66 o 
  -3   8  15       73.24        4.04     36.91 o 
  -2   8  15      477.52      484.96     55.33 o 
  -1   8  15       84.37       57.83     35.67 o 
   0   8  15      240.35      243.99     42.91 o 
  -7   9  15       18.99        9.14     47.21 o 
  -6   9  15        0.37        1.65     30.29 o 
  -5   9  15       50.46      -41.74     40.13 o 
  -4   9  15        9.16      -19.79     35.50 o 
  -3   9  15       72.54       -5.63     39.22 o 
  -2   9  15       26.66       12.55     38.67 o 
   0   2  16       23.52       65.77     36.63 o 
  -2   3  16      443.06      476.92     49.20 o 
  -1   3  16      525.17      465.55     61.47 o 
   0   3  16      453.18      400.56     45.78 o 
  -3   4  16      303.14      300.73     45.61 o 
  -2   4  16        3.18        2.28     29.07 o 
  -1   4  16      438.95      420.27     80.09 o 
   0   4  16       17.76       40.15     27.28 o 
  -4   5  16      306.70      313.74     52.49 o 
  -3   5  16      298.57      326.93     46.04 o 
  -2   5  16      297.43      341.88     48.84 o 
  -1   5  16      369.40      455.91     38.48 o 
   0   5  16      325.28      351.39     44.99 o 
  -5   6  16      233.29      200.29     35.75 o 
  -4   6  16        8.26       22.83     32.75 o 
  -3   6  16      233.46      258.25     45.25 o 
  -2   6  16        2.93       61.71     26.51 o 
  -1   6  16      393.23      428.87     39.20 o 
   0   6  16       12.83       31.03     29.92 o 
  -6   7  16      159.29      108.90     36.14 o 
  -5   7  16      206.59      150.98     27.59 o 
  -4   7  16      246.57      258.65     49.76 o 
  -3   7  16      240.27      273.31     48.09 o 
  -2   7  16      289.47      278.70     46.70 o 
  -1   7  16      200.94      206.24     41.91 o 
   0   7  16      158.17      161.34     40.21 o 
  -6   8  16        1.64        9.91     49.91 o 
  -5   8  16      113.23       62.25     42.10 o 
  -4   8  16        9.67       -7.25     36.88 o 
  -3   8  16      164.38      228.41     48.87 o 
  -2   8  16        0.78       12.98     35.53 o 
   0   2  17       13.11       45.85     35.41 o 
  -2   3  17      341.86      340.19     41.76 o 
  -1   3  17      196.99      201.65     35.34 o 
   0   3  17      311.22      336.45     43.22 o 
  -3   4  17      248.66      236.69     41.83 o 
  -2   4  17        2.18        5.08     26.61 o 
  -1   4  17      289.67      232.80     36.62 o 
   0   4  17        6.74       32.41     20.99 o 
  -4   5  17      191.59      199.52     39.59 o 
  -3   5  17      283.09      264.10     44.89 o 
  -2   5  17      258.85      269.00     42.93 o 
  -1   5  17      216.03      199.59     32.10 o 
   0   5  17      177.99      207.94     30.88 o 
  -5   6  17      148.41       96.64     25.03 o 
  -4   6  17        1.69      -30.07     30.03 o 
  -3   6  17      238.67      246.92     43.71 o 
  -2   6  17        0.67       25.57     43.95 o 
  -1   6  17      176.15      148.83     36.76 o 
   0   6  17        5.85       18.38     28.35 o 
  -1   2  18       51.93       57.29     36.27 o 
   0   2  18      451.62      344.09     49.91 o 
  -2   3  18       34.63       59.45     27.53 o 
  -1   3  18       50.45       88.35     45.61 o 
   0   3  18       55.97       68.25     28.19 o 
  -3   4  18       40.40       62.66     30.93 o 
  -2   4  18      313.80      310.61     43.76 o 
  -1   4  18       14.91       54.61     21.54 o 
   0   4  18      300.88      325.24     74.63 o 
  -3   5  18       18.91       50.19     33.17 o 
  -2   5  18       37.26       46.60     28.66 o 
                                                 
